# Supplementary material for: Repeated origins, widespread gene flow, and allelic interactions of target-site herbicide resistance mutations
Source: eLife. 2022 Jan 17;11:e70242. doi: 10.7554/eLife.70242 (PMC8798060; doi:10.7554/eLife.70242)
Supplement: Figure 2—source data 1. — All bolded significant p-values remain significant after a 5% FDR correction. Values in parentheses in the p-value columns illustrate the ranking of each origin for significance in each test. [file elife-70242-fig2-data1.txt]

TSR position	Mutational Origin	Selection Since Originating, p-value	Recent Selection, p-value
ALS Trp-574-Leu	1	0.008941 (2)	5.45E-05 (3)
ALS Trp-574-Leu	2	0.00583054 (1)	1.37E-05 (2)
ALS Trp-574-Leu	3	0.9964805	0.8214519
ALS Ser-653-Asn	4	0.8847413	0.1554172
ALS Ser-653-Asn	5	0.02831166 (4)	3.44E-07 (1)
PPO D_Gly210	6	0.3140927	NA
PPO D_Gly210	7	0.00434427 (3)	NA
