# Supplementary material for: Repeated origins, widespread gene flow, and allelic interactions of target-site herbicide resistance mutations
Source: eLife. 2022 Jan 17;11:e70242. doi: 10.7554/eLife.70242 (PMC8798060; doi:10.7554/eLife.70242)
Supplement: Figure 2—source data 2. [file elife-70242-fig2-data2.zip]

Archive with 3 entries (3 files):
- ALS574_20Ksnps_whatshap_shapeit4_c1_t30_r8.1240.tree
- ALS653_20Ksnps_whatshap_shapeit4_c1_t30_r8.1240.tree
- PPO_20Ksnps_whatshap_shapeit4_c1_t30_r8.1240.tree
