# Supplementary material for: Repeated origins, widespread gene flow, and allelic interactions of target-site herbicide resistance mutations
Source: eLife. 2022 Jan 17;11:e70242. doi: 10.7554/eLife.70242 (PMC8798060; doi:10.7554/eLife.70242)
Supplement: Figure 2—source data 2. [file elife-70242-fig2-data2.zip › ALS574_20Ksnps_whatshap_shapeit4_c1_t30_r8.1240.tree]

## arg-summarize 0.3
## arg-summarize -a 20Ksnps_whatshap_shapeit4_c1_t30_r8.1240.bed.gz --tree --region chr11:24250050-24250051
#chrom	chromStart	chromEnd	MCMC_sample	tree
chr11	24250049	24250051	0	(((((((J1_1:0.0,J5_2:0.0):61.0,5_8_2:61.0):30256.1,(((((17_3_2:9142.8,(17_7_2:2708.6,N4_2_1:2708.6):6434.2):5641.5,((((((((G13_1:26.9,G2_2:26.9):0.0,(G15_2:0.0,G5_1:0.0):26.9):1617.1,(19_5_2:26.9,G15_1:26.9):1617.1):1064.5,((J1_2:61.0,J6_2:61.0):98.3,J3_2:159.3):2549.2):0.0,H9_1:2708.6):0.0,(4_18_1:1644.0,6_5_1:1644.0):1064.5):755.5,J2_2:3464.1):11320.2,((((15_3_1:1644.0,17_11_2:1644.0):9985.1,B11_2:11629.1):0.0,((((((((J5_1:26.9,J8_2:26.9):403.1,((F15_2:159.3,H2_2:159.3):69.8,(((18_11_1:229.1,((17_9_2:159.3,E7_1:159.3):69.8,(F1_1:229.1,J11_1:229.1):0.0):0.0):0.0,((((17_4_1:159.3,(15_11_1:26.9,18_15_1:26.9):132.4):69.8,(17_1_2:229.1,G13_2:229.1):0.0):0.0,(15_3_2:229.1,((27_6_1:159.3,J3_1:159.3):69.8,(((((9_1_2:0.0,E14_2:0.0):26.9,E2_1:26.9):0.0,E7_2:26.9):0.0,(E2_2:0.0,E6_2:0.0):26.9):34.1,E10_1:61.0):168.1):0.0):0.0):0.0,J4_2:229.1):0.0):0.0,H6_2:229.1):0.0):200.9):3992.9,((((9_11_2:61.0,9_7_2:61.0):0.0,(9_4_1:26.9,9_6_2:26.9):34.1):1213.3,((9_1_1:572.5,9_5_1:572.5):410.5,H4_1:983.0):291.3):1434.2,9_7_1:2708.6):1714.3):0.0,(15_7_2:159.3,(6_7_1:159.3,6_9_1:159.3):0.0):4263.5):0.0,((F9_1:229.1,J9_1:229.1):524.3,(((F13_1:26.9,F4_1:26.9):34.1,F4_2:61.0):0.0,F10_1:61.0):692.4):3669.4):0.0,(((15_7_1:104.4,(((((5_7_1:0.0,7_12_1:0.0):0.0,D4_2:0.0):0.0,9_10_2:0.0):0.0,(15_11_2:0.0,D10_1:0.0):0.0):26.9,7_2_1:26.9):77.5):124.7,4_18_2:229.1):2479.5,7_12_2:2708.6):1714.3):1216.7,(((16_2_1:2708.6,16_2_2:2708.6):755.5,(27_3_2:753.4,27_6_2:753.4):2710.7):2175.4,5_4_1:5639.5):0.0):5989.6,(G7_2:983.0,N4_3_2:983.0):10646.1):0.0):0.0,((18_2_2:2113.2,(17_11_1:430.0,17_6_1:430.0):1683.2):595.4,(((15_5_1:1274.3,(18_16_2:26.9,(16_7_2:26.9,27_3_1:26.9):0.0):1247.4):369.7,(18_16_1:1644.0,27_5_1:1644.0):0.0):1064.5,(19_1_1_1:2113.2,((27_2_2:159.3,27_9_2:159.3):1953.9,(16_7_1:572.5,17_4_2:572.5):1540.7):0.0):595.4):0.0):8920.5):3155.2):0.0):0.0,N3_1_1:14784.3):4003.9,((((((17_1_1:229.1,K16_1:229.1):2479.5,H10_2:2708.6):755.5,(B1_2:753.4,D14_1:753.4):2710.7):958.8,((((K2_1:26.9,K4_1:26.9):0.0,(K20_2:26.9,K6_1:26.9):0.0):403.1,K3_2:430.0):553.1,((4_11_2:159.3,G7_1:159.3):0.0,(4_11_1:0.0,4_9_1:0.0):159.3):823.7):3439.8):7206.3,(((18_2_1:229.1,(18_11_2:0.0,18_3_2:0.0):229.1):2479.5,H1_2:2708.6):2930.9,(((((((N1_2_2:61.0,N1_6_2:61.0):0.0,((((N1_1_2:26.9,N3_1_2:26.9):0.0,N1_3_1:26.9):0.0,N3_2_1:26.9):34.1,(N1_3_2:61.0,N1_5_2:61.0):0.0):0.0):98.3,(19_3_1:26.9,19_4_1:26.9):132.4):69.8,N1_5_1:229.1):88.5,(((K13_2:26.9,K8_2:26.9):290.7,(N1_1_1:159.3,N3_2_2:159.3):158.3):0.0,N3_3_2:317.6):0.0):0.0,5_19_1:317.6):4105.2,J6_1:4422.8):1216.7):5989.6):3155.2,((((K2_2:0.0,K4_2:0.0):572.5,K8_1:572.5):8570.2,((((17_10_1:1274.3,((27_9_1:229.1,B10_2:229.1):1045.3,B4_1:1274.3):0.0):1434.2,((15_10_1:1274.3,(((((((B10_1:26.9,B13_2:26.9):0.0,B16_2:26.9):0.0,B19_1:26.9):0.0,B3_2:26.9):0.0,B9_2:26.9):34.1,B7_2:61.0):511.5,(27_2_1:572.5,((27_4_2:572.5,27_8_2:572.5):0.0,J18_1:572.5):0.0):0.0):701.8):838.9,H6_1:2113.2):595.4):1714.3,(17_10_2:317.6,(18_1_1:159.3,18_3_1:159.3):158.3):4105.2):2760.6,(((((G10_1:104.4,G11_2:104.4):1539.7,(((((6_10_1:26.9,6_3_1:26.9):34.1,5_10_2:61.0):692.4,(7_2_2:430.0,9_6_1:430.0):323.5):229.6,7_7_1:983.0):291.3,((19_5_1:26.9,N4_2_2:26.9):0.0,N4_3_1:26.9):1247.4):369.7):469.2,(17_9_1:104.4,(16_3_2:61.0,17_6_2:61.0):43.3):2008.9):595.4,4_8_1:2708.6):755.5,(B3_1:0.0,B9_1:0.0):3464.1):3719.4):1959.3):2486.3,((((((F12_2:104.4,F7_2:104.4):124.7,F11_2:229.1):88.5,E3_1:317.6):0.0,E19_1:317.6):0.0,E15_2:317.6):5321.9,((19_3_2:3464.1,((9_11_1:0.0,9_4_2:0.0):317.6,9_9_1:317.6):3146.5):0.0,6_2_1:3464.1):2175.4):5989.6):3155.2):4003.9):0.0,(((D1_2:0.0,D6_1:0.0):2708.6,(F13_2:104.4,F1_2:104.4):2604.2):16079.7,(16_3_1:317.6,((J18_2:26.9,N1_2_1:26.9):34.1,N1_6_1:61.0):256.6):18470.6):0.0):11528.9):0.0,(27_5_2:14784.3,(19_1_1_2:430.0,(19_1_3_1:26.9,19_1_3_2:26.9):403.1):14354.3[&&NHX:coal_time=14784.3]):15532.8):18565.8,(16_8_2:23869.3,((4_12_2:26.9,7_5_1:26.9):18761.3,((((((H4_2:0.0,H8_1:0.0):0.0,H1_1:0.0):104.4,H10_1:104.4):9038.4,((((18_1_2:26.9,19_4_2:26.9):0.0,(18_15_2:0.0,((27_4_1:0.0,B19_2:0.0):0.0,(27_10_1:0.0,27_10_2:0.0):0.0):0.0):26.9):2681.7,((((((4_9_2:0.0,6_6_2:0.0):0.0,5_7_2:0.0):229.1,7_10_2:229.1):200.9,((5_16_2:61.0,6_3_2:61.0):0.0,4_16_2:61.0):368.9):142.6,((((4_13_2:104.4,(((5_15_1:61.0,6_6_1:61.0):0.0,7_10_1:61.0):0.0,(4_2_2:61.0,7_14_2:61.0):0.0):43.3):325.6,((4_12_1:26.9,5_15_2:26.9):34.1,7_14_1:61.0):368.9):0.0,5_8_1:430.0):0.0,((((4_1_1:61.0,9_9_2:61.0):0.0,(5_4_2:0.0,9_5_2:0.0):61.0):98.3,(16_8_1:159.3,((4_8_2:0.0,5_19_2:0.0):159.3,6_10_2:159.3):0.0):0.0):69.8,6_5_2:229.1):200.9):142.6):180.9,(((5_10_1:317.6,6_9_2:317.6):0.0,6_7_2:317.6):254.9,(((5_1_2:26.9,5_2_1:26.9):403.1,4_1_2:430.0):0.0,((4_5_1:61.0,5_2_2:61.0):43.3,4_2_1:104.4):325.6):142.6):180.9):1955.1):2930.9,((((E14_1:0.0,E6_1:0.0):26.9,E19_2:26.9):77.5,E3_2:104.4):468.2,E15_1:572.5):5067.0):3503.2):0.0,(((((((((((D1_1:0.0,D6_2:0.0):0.0,D5_2:0.0):26.9,D12_2:26.9):0.0,D2_2:26.9):0.0,D10_2:26.9):0.0,D2_1:26.9):0.0,D11_1:26.9):2086.3,K3_1:2113.2):1350.9,(((B16_1:0.0,B4_2:0.0):61.0,((B11_1:26.9,B1_1:26.9):34.1,D11_2:61.0):0.0):1583.0,((((4_16_1:26.9,5_1_1:26.9):77.5,D15_1:104.4):0.0,(D12_1:26.9,D5_1:26.9):77.5):325.6,((D4_1:0.0,K15_2:0.0):0.0,K19_2:0.0):430.0):1214.1):1820.0):0.0,((((((7_5_2:26.9,J11_2:26.9):0.0,(((H19_1:26.9,H8_2:26.9):0.0,H2_1:26.9):0.0,(((F11_1:0.0,F12_1:0.0):0.0,F7_1:0.0):0.0,F5_1:0.0):26.9):0.0):34.1,J8_1:61.0):43.3,(((((((((F9_2:0.0,H14_2:0.0):0.0,(F15_1:0.0,H11_1:0.0):0.0):0.0,J9_2:0.0):0.0,G10_2:0.0):0.0,F10_2:0.0):26.9,J2_1:26.9):0.0,H9_2:26.9):34.1,H19_2:61.0):0.0,F5_2:61.0):43.3):468.2,(B13_1:26.9,B7_1:26.9):545.6):0.0,H11_2:572.5):2891.6):0.0,D15_2:3464.1[&&NHX:recomb_time=2708.6]):5678.7):5641.5,(4_5_2:229.1,9_10_1:229.1):14555.2):4003.9):5081.0):25013.6):29897.8,(((((D14_2:983.0,G11_1:983.0):661.0,N3_3_1:1644.0):2778.8,J4_1:4422.8):74357.9,(15_6_1:572.5,(27_8_1:229.1,(15_5_2:159.3,15_6_2:159.3):69.8):343.4):78208.2):0.0,((15_10_2:23869.3,((E10_2:229.1,G2_1:229.1):2479.5,6_2_2:2708.6):21160.7):14630.2,((4_13_1:0.0,5_16_1:0.0):9142.8,7_7_2:9142.8):29356.7):40281.3):0.0):0.0,((((17_7_1:61.0,((K15_1:26.9,K16_2:26.9):34.1,K19_1:61.0):0.0):168.1,H14_1:229.1):0.0,G5_2:229.1):0.0,(17_3_1:229.1,((K13_1:26.9,K20_1:26.9):34.1,K6_2:61.0):168.1):0.0):78551.6);
