# Supplementary material for: Repeated origins, widespread gene flow, and allelic interactions of target-site herbicide resistance mutations
Source: eLife. 2022 Jan 17;11:e70242. doi: 10.7554/eLife.70242 (PMC8798060; doi:10.7554/eLife.70242)
Supplement: Figure 2—source data 2. [file elife-70242-fig2-data2.zip › PPO_20Ksnps_whatshap_shapeit4_c1_t30_r8.1240.tree]

## arg-summarize 0.3
## arg-summarize -a 20Ksnps_whatshap_shapeit4_c1_t30_r8.1240.bed.gz --tree --region chr11:23999755-23999756
#chrom	chromStart	chromEnd	MCMC_sample	tree
chr11	23999754	23999756	0	((27_9_2:2113.2,(((((17_3_1:317.6,4_5_1:317.6):0.0,((G2_2:0.0,G5_1:0.0):61.0,(G13_1:0.0,G15_1:0.0):61.0):256.6):0.0,G7_1:317.6):435.8,J4_1:753.4):520.9,K3_1:1274.3):838.9):76667.5,((((((J18_1:61.0,N3_1_1:61.0):1213.3,((H10_1:61.0,H4_2:61.0):0.0,(H1_1:61.0,H8_2:61.0):0.0):1213.3):4365.2,(((((((N1_3_1:0.0,N1_6_2:0.0):0.0,N3_2_2:0.0):317.6,(16_2_2:61.0,(16_2_1:26.9,N1_2_1:26.9):34.1):256.6):1795.6,(18_2_1:430.0,((18_16_2:104.4,((16_7_2:61.0,G10_1:61.0):0.0,(19_5_1:61.0,27_3_2:61.0):0.0):43.3):325.6,(15_3_2:430.0,7_12_2:430.0):0.0):0.0):1683.2):0.0,(((9_4_1:159.3,9_9_1:159.3):0.0,9_11_1:159.3):1484.7,((((18_15_1:61.0,E6_2:61.0):43.3,((((27_6_1:26.9,E7_1:26.9):0.0,E7_2:26.9):0.0,((17_9_1:26.9,(17_1_1:26.9,((E2_1:26.9,H6_1:26.9):0.0,E10_1:26.9):0.0):0.0):0.0,((15_3_1:26.9,(((17_4_1:0.0,J8_2:0.0):0.0,J5_1:0.0):0.0,H2_1:0.0):26.9):0.0,((H4_1:26.9,J4_2:26.9):0.0,(((E14_2:26.9,J3_2:26.9):0.0,J11_1:26.9):0.0,(15_11_1:26.9,18_11_2:26.9):0.0):0.0):0.0):0.0):0.0):34.1,9_1_1:61.0):43.3):0.0,E2_2:104.4):124.7,G13_2:229.1):1415.0):469.2):595.4,((((B3_1:61.0,B9_2:61.0):1583.0,G7_2:1644.0):469.2,(((E10_2:26.9,G2_1:26.9):726.5,((((16_7_1:229.1,(16_3_2:229.1,17_4_2:229.1):0.0):88.5,(17_11_2:317.6,(17_10_2:61.0,N1_1_1:61.0):256.6):0.0):0.0,N4_2_2:317.6):112.3,(27_3_1:104.4,27_6_2:104.4):325.6):323.5):229.6,(15_10_2:61.0,N1_1_2:61.0):922.0):1130.2):0.0,(15_5_1:983.0,15_7_2:983.0):1130.2):595.4):0.0,((17_6_1:430.0,6_2_1:430.0):553.1,((19_1_1_2:430.0,((E3_2:229.1,F7_2:229.1):88.5,((E19_1:159.3,F11_2:159.3):158.3,E15_2:317.6):0.0):112.3):142.6,F12_2:572.5):410.5):1725.6):2930.9):9144.8,(17_7_2:753.4,(18_16_1:159.3,(B4_2:159.3,J2_2:159.3):0.0):594.1):14030.9):63996.4,(27_5_2:23869.3,(((((((4_18_2:0.0,6_5_2:0.0):229.1,H10_2:229.1):524.3,9_5_2:753.4):890.6,((15_6_2:61.0,(15_6_1:26.9,(15_5_2:26.9,27_8_1:26.9):0.0):34.1):922.0,(((K13_1:0.0,K20_1:0.0):0.0,K6_1:0.0):317.6,((5_7_2:61.0,7_2_1:61.0):43.3,7_12_1:104.4):213.3):665.4):661.0):0.0,((((16_8_2:317.6,((K15_1:26.9,K19_1:26.9):132.4,K16_1:159.3):158.3):665.4,((((((5_2_1:0.0,5_4_1:0.0):0.0,6_5_1:0.0):0.0,(16_8_1:0.0,((((6_7_1:0.0,6_9_2:0.0):0.0,(((4_13_1:0.0,7_14_1:0.0):0.0,6_6_1:0.0):0.0,4_2_2:0.0):0.0):0.0,((((((5_19_2:0.0,6_6_2:0.0):0.0,5_16_1:0.0):0.0,4_12_2:0.0):0.0,5_15_2:0.0):0.0,7_14_2:0.0):0.0,(((4_18_1:0.0,7_10_1:0.0):0.0,(4_5_2:0.0,(((6_10_1:0.0,9_9_2:0.0):0.0,4_13_2:0.0):0.0,(5_7_1:0.0,5_8_2:0.0):0.0):0.0):0.0):0.0,5_1_1:0.0):0.0):0.0):0.0,(4_8_1:0.0,((4_1_2:0.0,4_9_1:0.0):0.0,7_10_2:0.0):0.0):0.0):0.0):0.0):0.0,6_3_1:0.0):26.9,((4_2_1:0.0,5_2_2:0.0):26.9,4_1_1:26.9):0.0):0.0,4_16_2:26.9):956.1):291.3,((((17_1_2:983.0,J2_1:983.0):0.0,((F13_2:317.6,F1_1:317.6):665.4,((K13_2:26.9,K8_2:26.9):34.1,N3_3_2:61.0):922.0):0.0):0.0,((J1_1:26.9,J5_2:26.9):202.2,(D10_2:26.9,D4_1:26.9):202.2):753.9):0.0,4_12_1:983.0):291.3):369.7,(((((B4_1:26.9,D11_2:26.9):0.0,(B11_1:0.0,B1_2:0.0):26.9):0.0,B16_1:26.9):956.1,D15_2:983.0):291.3,((((((J1_2:26.9,J3_1:26.9):0.0,J6_1:26.9):0.0,7_5_1:26.9):403.1,4_8_2:430.0):844.4,9_10_2:1274.3):0.0,((5_8_1:26.9,7_5_2:26.9):726.5,((5_19_1:430.0,G11_1:430.0):323.5,((27_5_1:104.4,((6_7_2:26.9,G5_2:26.9):0.0,6_9_1:26.9):77.5):468.2,J6_2:572.5):180.9):0.0):520.9):0.0):369.7):0.0):0.0,(((E15_1:26.9,E3_1:26.9):290.7,((E14_1:26.9,E6_1:26.9):290.7,E19_2:317.6):0.0):956.7,((((((5_10_1:0.0,7_2_2:0.0):0.0,9_6_1:0.0):26.9,6_3_2:26.9):202.2,6_10_2:229.1):88.5,7_7_1:317.6):665.4,((((19_5_2:430.0,(K2_2:104.4,K4_1:104.4):325.6):323.5,(((((H11_1:26.9,H9_2:26.9):34.1,((H19_2:26.9,H2_2:26.9):34.1,J8_1:61.0):0.0):0.0,(H19_1:0.0,H8_1:0.0):61.0):0.0,((B13_2:26.9,B7_1:26.9):0.0,H14_2:26.9):34.1):368.9,H11_2:430.0):323.5):0.0,B11_2:753.4):229.6,((J9_1:430.0,N4_3_1:430.0):323.5,((19_1_3_2:430.0,(27_10_2:430.0,(19_1_1_1:430.0,19_1_3_1:430.0):0.0):0.0):142.6,(((((4_16_1:0.0,5_1_2:0.0):0.0,D4_2:0.0):61.0,5_10_2:61.0):0.0,(((D15_1:0.0,D5_2:0.0):0.0,D12_2:0.0):0.0,5_15_1:0.0):61.0):256.6,((18_1_2:159.3,(19_4_2:61.0,27_4_2:61.0):98.3):0.0,(18_15_2:159.3,27_10_1:159.3):0.0):158.3):254.9):180.9):229.6):0.0):291.3):369.7):469.2,(((((((((4_11_1:26.9,4_11_2:26.9):34.1,5_16_2:61.0):0.0,4_9_2:61.0):168.1,(K16_2:26.9,K8_1:26.9):202.2):524.3,7_7_2:753.4):229.6,((9_10_1:753.4,H1_2:753.4):0.0,H9_1:753.4):229.6):0.0,(((F11_1:0.0,F7_1:0.0):0.0,F5_2:0.0):159.3,((((((D2_2:0.0,D5_1:0.0):0.0,D14_2:0.0):0.0,((D1_1:0.0,D6_1:0.0):0.0,D11_1:0.0):0.0):0.0,D12_1:0.0):26.9,((F15_1:0.0,F9_2:0.0):0.0,(D10_1:0.0,D2_1:0.0):0.0):26.9):132.4,(J11_2:26.9,J9_2:26.9):132.4):0.0):823.7):0.0,((((((K15_2:0.0,K19_2:0.0):229.1,J18_2:229.1):88.5,6_2_2:317.6):112.3,(((((K20_2:26.9,K3_2:26.9):34.1,K2_1:61.0):98.3,K4_2:159.3):0.0,K6_2:159.3):270.6,H14_1:430.0):0.0):0.0,(15_7_1:159.3,G15_2:159.3):270.6):323.5,B1_1:753.4):229.6):0.0,(18_3_1:61.0,(18_11_1:61.0,18_2_2:61.0):0.0):922.0):1130.2):21756.1):54911.5[&&NHX:coal_time=78780.7]):0.0,((((27_2_2:0.0,27_9_1:0.0):11629.1,(((((16_3_1:229.1,(17_6_2:229.1,(15_11_2:104.4,17_9_2:104.4):124.7):0.0):1045.3,((((F13_1:0.0,F4_2:0.0):0.0,F4_1:0.0):0.0,F10_2:0.0):104.4,5_4_2:104.4):1170.0):838.9,((((((((((N3_1_2:0.0,N4_3_2:0.0):0.0,N4_2_1:0.0):0.0,(N1_2_2:0.0,N1_5_2:0.0):0.0):0.0,9_4_2:0.0):0.0,9_7_1:0.0):0.0,9_11_2:0.0):159.3,((((((B16_2:104.4,B19_2:104.4):0.0,B10_2:104.4):0.0,B3_2:104.4):0.0,B7_2:104.4):0.0,B13_1:104.4):0.0,B9_1:104.4):55.0):0.0,9_7_2:159.3):0.0,9_5_1:159.3):69.8,(17_3_2:229.1,(9_1_2:159.3,9_6_2:159.3):69.8):0.0):1884.1):3526.3,((D14_1:0.0,F15_2:0.0):26.9,F1_2:26.9):5612.6):3503.2,((19_3_1:159.3,19_3_2:159.3):1115.0,(17_11_1:317.6,(27_2_1:104.4,(27_4_1:104.4,27_8_2:104.4):0.0):213.3):956.7):7868.4):2486.3):3155.2,(17_7_1:2708.6,(((D1_2:0.0,D6_2:0.0):983.0,((15_10_1:753.4,B19_1:753.4):0.0,H6_2:753.4):229.6):1130.2,((G10_2:0.0,G11_2:0.0):430.0,B10_1:430.0):1683.2):595.4):12075.7):34098.6[&&NHX:recomb_time=38499.4],(18_1_1:2113.2,((((((N1_5_1:0.0,N3_2_1:0.0):0.0,N1_3_2:0.0):0.0,N1_6_1:0.0):572.5,(17_10_1:317.6,(F10_1:61.0,F12_1:61.0):256.6):254.9):701.8,N3_3_1:1274.3):838.9,((19_4_1:1274.3,F5_1:1274.3):0.0,(18_3_2:753.4,F9_1:753.4):520.9):838.9):0.0):46769.7):29897.8):0.0);
