# Supplementary material for: Repeated origins, widespread gene flow, and allelic interactions of target-site herbicide resistance mutations
Source: eLife. 2022 Jan 17;11:e70242. doi: 10.7554/eLife.70242 (PMC8798060; doi:10.7554/eLife.70242)
Supplement: Figure 2—source data 3. [file elife-70242-fig2-data3.txt]

Haplotype	ALS574	ALS653	PPO
J8_1	1	0	0
J8_2	1	0	0
J1_1	0	0	0
J1_2	0	0	1
4_13_1	1	0	0
4_13_2	0	1	0
B16_1	1	0	0
B16_2	0	0	0
6_3_1	0	0	0
6_3_2	0	1	0
18_11_1	1	0	0
18_11_2	0	0	0
N1_1_1	0	0	0
N1_1_2	0	0	0
H10_1	0	0	0
H10_2	0	0	0
F4_1	1	0	0
F4_2	1	0	0
27_5_1	0	0	0
27_5_2	0	1	0
J11_1	1	0	0
J11_2	1	0	1
27_2_1	0	0	0
27_2_2	0	0	0
5_15_1	0	1	0
5_15_2	0	1	0
15_11_1	1	0	0
15_11_2	1	0	0
15_10_1	0	0	0
15_10_2	1	0	0
D6_1	0	0	1
D6_2	1	0	0
15_6_1	0	1	0
15_6_2	0	1	0
4_8_1	0	0	0
4_8_2	0	1	0
19_1_3_1	0	0	0
19_1_3_2	0	0	0
5_16_1	1	0	0
5_16_2	0	1	0
J9_1	1	0	0
J9_2	1	0	1
17_9_1	0	0	0
17_9_2	1	0	0
D10_1	1	0	1
D10_2	1	0	0
K3_1	1	0	0
K3_2	0	0	0
5_7_1	1	0	0
5_7_2	0	1	0
16_2_1	0	0	0
16_2_2	0	0	0
9_11_1	0	0	0
9_11_2	1	0	0
F12_1	1	0	1
F12_2	0	1	0
17_3_1	0	0	0
17_3_2	0	0	0
F13_1	1	0	0
F13_2	0	0	0
K2_1	0	0	0
K2_2	0	0	0
B3_1	0	0	0
B3_2	0	0	0
4_18_1	0	1	0
4_18_2	1	0	0
D11_1	1	0	1
D11_2	1	0	0
16_8_1	0	1	0
16_8_2	0	0	0
N1_5_1	0	0	0
N1_5_2	0	0	0
K8_1	0	0	0
K8_2	0	0	0
K19_1	0	0	0
K19_2	1	0	0
9_6_1	0	0	0
9_6_2	1	0	0
J5_1	1	0	0
J5_2	0	0	0
5_10_1	0	1	0
5_10_2	0	0	0
N3_3_1	0	0	0
N3_3_2	0	0	0
18_16_1	0	0	0
18_16_2	0	0	0
E14_1	0	1	0
E14_2	1	0	0
K4_1	0	0	0
K4_2	0	0	0
5_19_1	0	0	0
5_19_2	0	1	0
J18_1	0	0	0
J18_2	0	0	0
5_1_1	1	0	0
5_1_2	0	1	0
F1_1	1	0	0
F1_2	0	0	0
D14_1	0	0	0
D14_2	0	0	1
E10_1	1	0	0
E10_2	1	0	0
4_9_1	0	0	0
4_9_2	0	1	0
5_4_1	0	0	0
5_4_2	0	1	0
E6_1	0	1	0
E6_2	1	0	1
27_9_1	0	0	0
27_9_2	0	0	0
6_5_1	0	0	0
6_5_2	0	1	0
18_2_1	0	0	0
18_2_2	0	0	0
27_10_1	0	1	0
27_10_2	0	1	0
7_12_1	1	0	0
7_12_2	1	0	0
6_7_1	1	0	0
6_7_2	0	1	0
D5_1	1	0	1
D5_2	1	0	0
D4_1	1	0	0
D4_2	1	0	0
6_6_1	0	1	0
6_6_2	0	1	0
F7_1	1	0	1
F7_2	0	1	0
B9_1	0	0	0
B9_2	0	0	0
19_5_1	0	0	0
19_5_2	0	0	0
H2_1	1	0	0
H2_2	1	0	0
D15_1	1	0	0
D15_2	1	0	0
H11_1	1	0	0
H11_2	1	0	0
9_4_1	1	0	0
9_4_2	0	0	0
16_3_1	0	0	0
16_3_2	0	0	0
15_5_1	0	0	0
15_5_2	0	1	0
N4_2_1	0	0	0
N4_2_2	0	0	0
E2_1	1	0	0
E2_2	1	0	0
17_6_1	0	0	0
17_6_2	0	0	0
4_1_1	0	1	0
4_1_2	0	1	0
D12_1	1	0	1
D12_2	1	0	0
E3_1	0	1	0
E3_2	0	1	0
K16_1	0	1	0
K16_2	0	0	0
E15_1	0	1	0
E15_2	0	1	0
5_8_1	0	1	0
5_8_2	0	0	0
18_3_1	0	0	0
18_3_2	0	0	0
B19_1	0	0	0
B19_2	0	1	0
J2_1	1	0	0
J2_2	0	0	0
17_1_1	0	1	0
17_1_2	1	0	0
N3_2_1	0	0	0
N3_2_2	0	0	0
6_9_1	1	0	0
6_9_2	0	1	0
G15_1	0	0	0
G15_2	0	0	0
19_1_1_1	0	0	0
19_1_1_2	0	0	0
N1_2_1	0	0	0
N1_2_2	0	0	0
17_7_1	0	0	0
17_7_2	0	0	0
15_3_1	0	0	0
15_3_2	1	0	0
K13_1	0	0	0
K13_2	0	0	0
G5_1	0	0	0
G5_2	0	0	0
7_7_1	0	0	0
7_7_2	1	0	0
J6_1	0	0	1
J6_2	0	0	0
27_4_1	0	1	0
27_4_2	0	0	0
B7_1	1	0	0
B7_2	0	0	0
4_2_1	0	1	0
4_2_2	0	1	0
27_6_1	1	0	0
27_6_2	0	0	0
5_2_1	0	1	0
5_2_2	0	1	0
G7_1	0	0	0
G7_2	0	0	0
7_10_1	0	1	0
7_10_2	0	1	0
J4_1	0	0	0
J4_2	1	0	0
17_10_1	0	0	0
17_10_2	0	0	0
6_10_1	0	0	0
6_10_2	0	1	0
15_7_1	1	0	0
15_7_2	1	0	0
F15_1	1	0	1
F15_2	1	0	0
16_7_1	0	0	0
16_7_2	0	0	0
B11_1	1	0	0
B11_2	0	0	0
H19_1	1	0	0
H19_2	1	0	0
4_16_1	1	0	0
4_16_2	0	1	0
G10_1	0	0	0
G10_2	1	0	0
G11_1	0	0	0
G11_2	0	0	0
9_9_1	0	0	0
9_9_2	0	1	0
7_2_1	1	0	0
7_2_2	0	0	0
N1_3_1	0	0	0
N1_3_2	0	0	0
H1_1	0	0	0
H1_2	0	0	0
K15_1	0	0	0
K15_2	1	0	0
N4_3_1	0	0	0
N4_3_2	0	0	0
K20_1	0	0	0
K20_2	0	0	0
F5_1	1	0	1
F5_2	1	0	1
B13_1	1	0	0
B13_2	0	0	0
K6_1	0	0	0
K6_2	0	0	0
H8_1	0	0	0
H8_2	1	0	0
J3_1	1	0	1
J3_2	0	0	0
H9_1	0	0	0
H9_2	1	0	0
18_1_1	0	0	0
18_1_2	0	1	0
9_7_1	1	0	0
9_7_2	1	0	0
17_11_1	0	0	0
17_11_2	0	0	0
27_8_1	0	1	0
27_8_2	0	0	0
H6_1	0	0	0
H6_2	1	0	0
19_4_1	0	0	0
19_4_2	0	1	0
4_12_1	0	1	0
4_12_2	0	0	0
N1_6_1	0	0	0
N1_6_2	0	0	0
F11_1	1	0	1
F11_2	0	1	0
6_2_1	0	0	0
6_2_2	1	0	0
N3_1_1	0	0	0
N3_1_2	0	0	0
7_5_1	0	0	1
7_5_2	1	0	0
G13_1	0	0	0
G13_2	1	0	0
4_11_1	0	0	0
4_11_2	0	0	0
E19_1	0	0	0
E19_2	0	1	0
7_14_1	0	1	0
7_14_2	0	1	0
G2_1	1	0	0
G2_2	0	0	0
17_4_1	1	0	0
17_4_2	0	0	0
9_5_1	1	0	0
9_5_2	0	1	0
B4_1	0	0	0
B4_2	1	0	0
18_15_1	1	0	0
18_15_2	0	1	0
9_10_1	0	0	0
9_10_2	1	0	0
H14_1	0	0	0
H14_2	1	0	0
F10_1	1	0	1
F10_2	1	0	0
E7_1	1	0	0
E7_2	1	0	0
B1_1	1	0	0
B1_2	0	0	0
27_3_1	0	0	0
27_3_2	0	0	0
D1_1	1	0	1
D1_2	0	0	0
F9_1	1	0	1
F9_2	1	0	1
9_1_1	1	0	0
9_1_2	1	0	0
B10_1	0	0	0
B10_2	0	0	0
D2_1	1	0	1
D2_2	1	0	1
19_3_1	0	0	0
19_3_2	0	0	0
H4_1	0	0	0
H4_2	0	0	0
4_5_1	0	1	0
4_5_2	0	0	0
