# Supplementary material for: Repeated origins, widespread gene flow, and allelic interactions of target-site herbicide resistance mutations
Source: eLife. 2022 Jan 17;11:e70242. doi: 10.7554/eLife.70242 (PMC8798060; doi:10.7554/eLife.70242)
Supplement: Figure 3—source data 1. [file elife-70242-fig3-data1.txt]

Years	variable	value
0	Scaf1	82368523.363008
10	Scaf1	109775268.071205
17.7828	Scaf1	7831037.5341629
31.6228	Scaf1	322393.448965117
56.2341	Scaf1	60213.8313579182
100	Scaf1	32087.4833145087
177.828	Scaf1	30895.0926234877
316.228	Scaf1	35908.1899399615
562.341	Scaf1	45408.3115373438
1000	Scaf1	61481.4823923183
1778.28	Scaf1	81906.924247562
3162.28	Scaf1	109589.281291575
5623.41	Scaf1	126890.670997868
10000	Scaf1	126863.626675869
17782.8	Scaf1	117055.172785141
31622.8	Scaf1	96950.8943720006
56234.1	Scaf1	72588.3254744373
1e+05	Scaf1	56762.0647768683
177828	Scaf1	64248.0282280137
316228	Scaf1	91244.7055259619
562341	Scaf1	80974.8071180094
1e+06	Scaf1	43513.4500073973
1e+08	Scaf1	43513.4500073973
0	Scaf2	38856982.9884128
10	Scaf2	93032602.3451658
17.7828	Scaf2	3797602.95301606
31.6228	Scaf2	220181.870224806
56.2341	Scaf2	48864.3915405965
100	Scaf2	29868.578255675
177.828	Scaf2	29984.8276771953
316.228	Scaf2	35467.5330202732
562.341	Scaf2	45250.0972877092
1000	Scaf2	62383.8879884814
1778.28	Scaf2	82488.3773876261
3162.28	Scaf2	110529.480423018
5623.41	Scaf2	126856.867396517
10000	Scaf2	125753.578318071
17782.8	Scaf2	115544.422208562
31622.8	Scaf2	96641.3273106458
56234.1	Scaf2	74199.9391560499
1e+05	Scaf2	58403.7098036467
177828	Scaf2	66529.1730423791
316228	Scaf2	92743.5584961446
562341	Scaf2	101110.39435076
1e+06	Scaf2	59587.8664802758
1e+08	Scaf2	59587.8664802758
0	Scaf3	20940566.4842045
10	Scaf3	155900685.02761
17.7828	Scaf3	6121329.65074142
31.6228	Scaf3	279984.992804386
56.2341	Scaf3	55139.0717668102
100	Scaf3	31397.3714120654
177.828	Scaf3	30451.0408165751
316.228	Scaf3	35341.1837882922
562.341	Scaf3	44917.1727334795
1000	Scaf3	60744.2630080802
1778.28	Scaf3	80500.00161
3162.28	Scaf3	106314.213785126
5623.41	Scaf3	127121.660513978
10000	Scaf3	128233.734191986
17782.8	Scaf3	116410.369835745
31622.8	Scaf3	92453.9117250051
56234.1	Scaf3	69825.1856651687
1e+05	Scaf3	56957.3389531241
177828	Scaf3	63812.4628292404
316228	Scaf3	81228.96169892
562341	Scaf3	96936.2334069402
1e+06	Scaf3	48404.116286049
1e+08	Scaf3	48404.116286049
0	Scaf4	42861429.0000429
10	Scaf4	38224254.0536821
17.7828	Scaf4	1307138.28215887
31.6228	Scaf4	201646.239902565
56.2341	Scaf4	50018.0565184031
100	Scaf4	29646.3194094453
177.828	Scaf4	29990.223187241
316.228	Scaf4	34771.2400119613
562.341	Scaf4	45113.7317176602
1000	Scaf4	62306.2276320643
1778.28	Scaf4	84086.1849761532
3162.28	Scaf4	114156.293664782
5623.41	Scaf4	136925.528943318
10000	Scaf4	141785.246394401
17782.8	Scaf4	132059.923510892
31622.8	Scaf4	112257.887800486
56234.1	Scaf4	87188.0629079311
1e+05	Scaf4	65746.8247570984
177828	Scaf4	73176.7643283763
316228	Scaf4	89338.9986170323
562341	Scaf4	106902.250719987
1e+06	Scaf4	65396.6634622302
1e+08	Scaf4	65396.6634622302
0	Scaf5	116273661.690154
10	Scaf5	128224197.444748
17.7828	Scaf5	4047960.23283867
31.6228	Scaf5	267774.897709989
56.2341	Scaf5	54447.0736331334
100	Scaf5	31362.1195774895
177.828	Scaf5	30585.5293743424
316.228	Scaf5	35853.3454756663
562.341	Scaf5	44748.3353619245
1000	Scaf5	60751.4221907935
1778.28	Scaf5	81383.9172358115
3162.28	Scaf5	108661.636357314
5623.41	Scaf5	131276.320902341
10000	Scaf5	136092.194296104
17782.8	Scaf5	127424.246285583
31622.8	Scaf5	103410.04980228
56234.1	Scaf5	74392.6952324697
1e+05	Scaf5	58197.4616595123
177828	Scaf5	68789.7002557601
316228	Scaf5	90933.5603034998
562341	Scaf5	91497.8379060903
1e+06	Scaf5	32719.7293423989
1e+08	Scaf5	32719.7293423989
0	Scaf6	14067507.1533274
10	Scaf6	23056668.6802824
17.7828	Scaf6	3331822.90694885
31.6228	Scaf6	254105.067363253
56.2341	Scaf6	53374.2678384809
100	Scaf6	30459.7596115771
177.828	Scaf6	29721.5683477186
316.228	Scaf6	35095.6004155319
562.341	Scaf6	43805.8524618889
1000	Scaf6	60354.2553371268
1778.28	Scaf6	78402.7171245647
3162.28	Scaf6	103281.671841078
5623.41	Scaf6	121354.510504446
10000	Scaf6	120609.221298624
17782.8	Scaf6	111820.800458018
31622.8	Scaf6	94956.3011102291
56234.1	Scaf6	72841.2759460625
1e+05	Scaf6	58226.8751965157
177828	Scaf6	70838.7879200032
316228	Scaf6	98313.5297113318
562341	Scaf6	102745.56704251
1e+06	Scaf6	54540.1393609641
1e+08	Scaf6	54540.1393609641
0	Scaf7	35514390.4310026
10	Scaf7	18066586.2101361
17.7828	Scaf7	2549407.51769289
31.6228	Scaf7	344799.051113011
56.2341	Scaf7	68202.7750345106
100	Scaf7	35631.0617343776
177.828	Scaf7	33098.5542551501
316.228	Scaf7	37931.9500815537
562.341	Scaf7	46478.3364473819
1000	Scaf7	59923.2981783317
1778.28	Scaf7	76190.7083907303
3162.28	Scaf7	95934.4882566593
5623.41	Scaf7	110160.062570916
10000	Scaf7	115689.323263735
17782.8	Scaf7	99225.2492538261
31622.8	Scaf7	78429.8962215613
56234.1	Scaf7	57717.8589444789
1e+05	Scaf7	51433.6618915655
177828	Scaf7	67240.8135600514
316228	Scaf7	78490.2248274
562341	Scaf7	83909.6527986386
1e+06	Scaf7	80040.0840741043
1e+08	Scaf7	80040.0840741043
0	Scaf8	81014692.8246907
10	Scaf8	1090876562.9534
17.7828	Scaf8	4558176.00029172
31.6228	Scaf8	212279.070557317
56.2341	Scaf8	52422.0013042594
100	Scaf8	30310.7457655888
177.828	Scaf8	29979.4341082018
316.228	Scaf8	35281.5823084034
562.341	Scaf8	44588.316077655
1000	Scaf8	61321.4026412355
1778.28	Scaf8	80854.7315380349
3162.28	Scaf8	107204.806205872
5623.41	Scaf8	127317.820930031
10000	Scaf8	126705.134345454
17782.8	Scaf8	112890.006750822
31622.8	Scaf8	89777.7283002742
56234.1	Scaf8	68702.5522998179
1e+05	Scaf8	52598.5802591216
177828	Scaf8	63612.1794423247
316228	Scaf8	76632.1106935513
562341	Scaf8	78643.3085554483
1e+06	Scaf8	45616.2758872366
1e+08	Scaf8	45616.2758872366
0	Scaf9	38587988.3309923
10	Scaf9	14488973890.869
17.7828	Scaf9	4083966.34811729
31.6228	Scaf9	271180.557438754
56.2341	Scaf9	54536.1536523407
100	Scaf9	31030.4594990443
177.828	Scaf9	30485.7601014566
316.228	Scaf9	35922.6370089376
562.341	Scaf9	45414.4981243812
1000	Scaf9	60532.9075045067
1778.28	Scaf9	79360.9223643841
3162.28	Scaf9	99859.5974060471
5623.41	Scaf9	114695.208951732
10000	Scaf9	115727.078516194
17782.8	Scaf9	98675.7711511515
31622.8	Scaf9	78735.6937244503
56234.1	Scaf9	59301.5698311566
1e+05	Scaf9	48884.4566981483
177828	Scaf9	60453.7172386193
316228	Scaf9	82084.284142958
562341	Scaf9	94433.8783427232
1e+06	Scaf9	34208.617835005
1e+08	Scaf9	34208.617835005
0	Scaf10	8959224776.19856
10	Scaf10	Inf
17.7828	Scaf10	915028.612944727
31.6228	Scaf10	101646.469513174
56.2341	Scaf10	57192.7292027219
100	Scaf10	33003.7360229178
177.828	Scaf10	23704.7712963665
316.228	Scaf10	27014.6149066645
562.341	Scaf10	36459.3587527983
1000	Scaf10	56667.8189123179
1778.28	Scaf10	81246.2525166027
3162.28	Scaf10	106152.604984926
5623.41	Scaf10	118175.372252423
10000	Scaf10	119115.117614267
17782.8	Scaf10	112559.121678662
31622.8	Scaf10	96230.0899943802
56234.1	Scaf10	72884.3849578291
1e+05	Scaf10	54785.8748865932
177828	Scaf10	69956.5849433841
316228	Scaf10	81768.9569061243
562341	Scaf10	86310.7670955736
1e+06	Scaf10	38531.487931938
1e+08	Scaf10	38531.487931938
0	Scaf11	54437944.5538647
10	Scaf11	2165252035.33691
17.7828	Scaf11	5276705.14088275
31.6228	Scaf11	265405.459921121
56.2341	Scaf11	51778.1657688333
100	Scaf11	30156.8154402895
177.828	Scaf11	30102.8916837751
316.228	Scaf11	34911.8127609658
562.341	Scaf11	44987.0887055415
1000	Scaf11	63143.910022454
1778.28	Scaf11	85384.4091484271
3162.28	Scaf11	117260.512991292
5623.41	Scaf11	139202.868692718
10000	Scaf11	139488.301116185
17782.8	Scaf11	131233.595800525
31622.8	Scaf11	112632.145664901
56234.1	Scaf11	86146.7423609376
1e+05	Scaf11	65827.49772566
177828	Scaf11	69276.7370102654
316228	Scaf11	78557.6809772576
562341	Scaf11	68219.3388181682
1e+06	Scaf11	24807.2476854838
1e+08	Scaf11	24807.2476854838
0	Scaf12	68150066.4463148
10	Scaf12	108432585.293072
17.7828	Scaf12	2841522.60147077
31.6228	Scaf12	254804.335750577
56.2341	Scaf12	54804.2501792099
100	Scaf12	30221.8891098445
177.828	Scaf12	29852.1720440379
316.228	Scaf12	35160.7549717308
562.341	Scaf12	45022.7364819234
1000	Scaf12	61800.8011855866
1778.28	Scaf12	82564.2473690903
3162.28	Scaf12	110328.514183834
5623.41	Scaf12	128579.327015802
10000	Scaf12	132283.531229496
17782.8	Scaf12	123123.899580148
31622.8	Scaf12	109459.728671225
56234.1	Scaf12	80171.5028789587
1e+05	Scaf12	62123.2998405916
177828	Scaf12	67328.3698859053
316228	Scaf12	84818.649246047
562341	Scaf12	85625.8220078913
1e+06	Scaf12	45740.2138812401
1e+08	Scaf12	45740.2138812401
0	Scaf13	118273770.662428
10	Scaf13	70353865.8745759
17.7828	Scaf13	4189710.07206301
31.6228	Scaf13	319668.567629082
56.2341	Scaf13	61802.4053496162
100	Scaf13	33268.5705160621
177.828	Scaf13	31843.6857155595
316.228	Scaf13	36578.3178363193
562.341	Scaf13	45113.324671575
1000	Scaf13	60495.7749750757
1778.28	Scaf13	77318.5912552673
3162.28	Scaf13	104239.851729235
5623.41	Scaf13	122323.56049634
10000	Scaf13	120682.580676305
17782.8	Scaf13	112627.578889988
31622.8	Scaf13	91430.2432958774
56234.1	Scaf13	70599.5312191127
1e+05	Scaf13	56299.8394328579
177828	Scaf13	68257.0560731716
316228	Scaf13	84460.3154761704
562341	Scaf13	81934.9764027268
1e+06	Scaf13	46403.2816400776
1e+08	Scaf13	46403.2816400776
0	Scaf14	66540505.8675418
10	Scaf14	9364242826.05357
17.7828	Scaf14	4233413.485962
31.6228	Scaf14	293539.202160449
56.2341	Scaf14	61329.6764491589
100	Scaf14	34221.2609850248
177.828	Scaf14	32456.1517390006
316.228	Scaf14	37508.8145714243
562.341	Scaf14	46426.9796464121
1000	Scaf14	61993.9741857091
1778.28	Scaf14	81452.5929618443
3162.28	Scaf14	110182.638741979
5623.41	Scaf14	127972.153259451
10000	Scaf14	128440.932583923
17782.8	Scaf14	118269.853960384
31622.8	Scaf14	98278.5528679647
56234.1	Scaf14	71167.6910069659
1e+05	Scaf14	55076.63362803
177828	Scaf14	64985.6186825855
316228	Scaf14	78248.2409795428
562341	Scaf14	68965.5172413793
1e+06	Scaf14	36808.5513626526
1e+08	Scaf14	36808.5513626526
0	Scaf15	24503437.8323279
10	Scaf15	118318271.417382
17.7828	Scaf15	4190061.17489315
31.6228	Scaf15	278576.363352722
56.2341	Scaf15	53631.4383200917
100	Scaf15	31432.1097860731
177.828	Scaf15	31379.046328024
316.228	Scaf15	36295.2692746027
562.341	Scaf15	46375.7362148124
1000	Scaf15	62000.6621670719
1778.28	Scaf15	81133.4011608567
3162.28	Scaf15	104158.420791687
5623.41	Scaf15	118277.967416786
10000	Scaf15	120191.440927109
17782.8	Scaf15	111194.13606604
31622.8	Scaf15	95898.9761825303
56234.1	Scaf15	71077.8529939413
1e+05	Scaf15	53518.9226854939
177828	Scaf15	61243.5877963577
316228	Scaf15	78164.204233686
562341	Scaf15	77545.7093183577
1e+06	Scaf15	29874.1104983599
1e+08	Scaf15	29874.1104983599
0	Scaf16	41171917.4585399
10	Scaf16	98931735.1241296
17.7828	Scaf16	5820870.84884595
31.6228	Scaf16	383039.031677328
56.2341	Scaf16	68865.0218026659
100	Scaf16	35945.3630481668
177.828	Scaf16	33464.290255868
316.228	Scaf16	37785.7547704515
562.341	Scaf16	46718.0565288484
1000	Scaf16	59248.3751133125
1778.28	Scaf16	75441.6353332408
3162.28	Scaf16	95846.9515877048
5623.41	Scaf16	114747.063048921
10000	Scaf16	119096.108177377
17782.8	Scaf16	106501.036255083
31622.8	Scaf16	84623.8470000846
56234.1	Scaf16	63450.6493539455
1e+05	Scaf16	54007.8700268203
177828	Scaf16	61599.7200908719
316228	Scaf16	96441.1294413551
562341	Scaf16	114544.388241331
1e+06	Scaf16	51831.7334604939
1e+08	Scaf16	51831.7334604939
0	Genomewide	615006150.061501
10	Genomewide	2040816326.53061
17.7828	Genomewide	19841269.8412698
31.6228	Genomewide	1930501.93050193
56.2341	Genomewide	236966.82464455
100	Genomewide	51921.0799584631
177.828	Genomewide	32051.2820512821
316.228	Genomewide	33333.3333333333
562.341	Genomewide	42372.8813559322
1000	Genomewide	59453.0321046373
1778.28	Genomewide	80128.2051282051
3162.28	Genomewide	105485.232067511
5623.41	Genomewide	124378.109452736
10000	Genomewide	126262.626262626
17782.8	Genomewide	116279.069767442
31622.8	Genomewide	99403.578528827
56234.1	Genomewide	73637.7025036819
1e+05	Genomewide	56497.1751412429
177828	Genomewide	66489.3617021277
316228	Genomewide	85910.6529209622
562341	Genomewide	86655.1126516464
1e+06	Genomewide	54884.7420417124
1e+08	Genomewide	54884.7420417124
