# Supplementary material for: Repeated origins, widespread gene flow, and allelic interactions of target-site herbicide resistance mutations
Source: eLife. 2022 Jan 17;11:e70242. doi: 10.7554/eLife.70242 (PMC8798060; doi:10.7554/eLife.70242)
Supplement: Figure 3—source data 2. — Scaling was performed by dividing the raw age (based on an assumed Ne = 500,000) by 166.5894 (corresponding to the geometric mean contemporary Ne estimate of 83,294,700). [file elife-70242-fig3-data2.csv]

Archive with 43 entries (43 files):
- Index/Document.iwa
- Index/ViewState.iwa
- Index/CalculationEngine-905086.iwa
- Index/Tables/Tile-905021.iwa
- Index/Tables/DataList-905022.iwa
- Index/Tables/DataList-905023.iwa
- Index/Tables/DataList-905024.iwa
- Index/Tables/DataList-905025.iwa
- Index/Tables/DataList-905026.iwa
- Index/Tables/DataList-905027.iwa
- Index/Tables/DataList-905028.iwa
- Index/Tables/DataList-905029.iwa
- Index/Tables/DataList-905030.iwa
- Index/Tables/DataList-905031.iwa
- Index/Tables/DataList-905032.iwa
- Index/Tables/Tile-905073.iwa
- Index/Tables/DataList-905074.iwa
- Index/Tables/DataList-905075.iwa
- Index/Tables/DataList-905076.iwa
- Index/Tables/DataList-905077.iwa
- Index/Tables/DataList-905078.iwa
- Index/Tables/DataList-905079.iwa
- Index/Tables/DataList-905080.iwa
- Index/Tables/DataList-905081.iwa
- Index/Tables/DataList-905082.iwa
- Index/Tables/DataList-905083.iwa
- Index/Tables/DataList-905084.iwa
- Index/Tables/HeaderStorageBucket-905111.iwa
- Index/Tables/HeaderStorageBucket-905112.iwa
- Index/Tables/DataList-905113.iwa
- Index/Tables/HeaderStorageBucket-905122.iwa
- Index/Tables/HeaderStorageBucket-905123.iwa
- Index/Tables/DataList-905124.iwa
- Index/DocumentStylesheet.iwa
- Index/AnnotationAuthorStorage-905085.iwa
- Index/DocumentMetadata.iwa
- Index/Metadata.iwa
- Metadata/Properties.plist
- Metadata/DocumentIdentifier
- Metadata/BuildVersionHistory.plist
- preview.jpg
- preview-micro.jpg
- preview-web.jpg
