# Supplementary material for: Repeated origins, widespread gene flow, and allelic interactions of target-site herbicide resistance mutations
Source: eLife. 2022 Jan 17;11:e70242. doi: 10.7554/eLife.70242 (PMC8798060; doi:10.7554/eLife.70242)
Supplement: Figure 3—source data 2. — Scaling was performed by dividing the raw age (based on an assumed Ne = 500,000) by 166.5894 (corresponding to the geometric mean contemporary Ne estimate of 83,294,700). [file elife-70242-fig3-data2.csv › Metadata/BuildVersionHistory.plist]

<?xml version="1.0" encoding="UTF-8"?>
<!DOCTYPE plist PUBLIC "-//Apple//DTD PLIST 1.0//EN" "http://www.apple.com/DTDs/PropertyList-1.0.dtd">
<plist version="1.0">
<array>
	<string>csv</string>
	<string>M11.2-7032.0.145-2</string>
</array>
</plist>
