# Supplementary material for: Repeated origins, widespread gene flow, and allelic interactions of target-site herbicide resistance mutations
Source: eLife. 2022 Jan 17;11:e70242. doi: 10.7554/eLife.70242 (PMC8798060; doi:10.7554/eLife.70242)
Supplement: Figure 4—source data 1. [file elife-70242-fig4-data1.txt]

win	mut	mean_win	median_win	n
495000	574	NA	NA	1
495000	653	NA	NA	1
496000	574	-0.09192388	-0.120618	14
496000	653	0.00912748	0.0296054	14
497000	574	0.0359629153846154	0.0509603	23
497000	653	-0.0522896808333333	-0.006426035	23
504000	574	-0.0369261333333333	-0.01837055	7
504000	653	0.04155045	0.01508015	7
505000	574	-0.0227744857142857	-0.102646	11
505000	653	0.0655706385714286	0.00535707	11
588000	574	-0.0770943	-0.0680325	6
588000	653	0.04029838	-0.030704	6
589000	574	NA	NA	1
589000	653	NA	NA	1
650000	574	NA	NA	1
650000	653	NA	NA	1
656000	574	-0.146616	-0.146616	2
656000	653	0.0303125	0.0303125	2
658000	574	0.159046	0.159046	2
658000	653	0.0670996	0.0670996	2
661000	574	0.06651665	0.06651665	2
661000	653	-0.034306655	-0.034306655	2
912000	574	-0.0234783	-0.0234783	1
912000	653	0.282712	0.282712	1
932000	574	0.259271	0.259271	4
932000	653	-0.3065075	-0.3065075	4
937000	574	-0.142900333333333	-0.146616	4
937000	653	0.00239196666666666	0.0303125	4
939000	574	0.0371256	0.108368	8
939000	653	-0.147365475	-0.1462157	8
946000	574	-0.0694096666666667	-0.15736	5
946000	653	0.0720264666666667	0.0949244	5
947000	574	0.108368	0.108368	2
947000	653	-0.206125	-0.206125	2
948000	574	-0.1595615	-0.1595615	6
948000	653	-0.0863064	-0.0863064	6
965000	574	0.00868712	0.00868712	2
965000	653	-0.0373718	-0.0373718	2
966000	574	NA	NA	1
966000	653	NA	NA	1
967000	574	0.0382102444444445	0.108368	12
967000	653	-0.0620412888888889	-0.0863064	12
968000	574	-0.014772025	0.07496595	4
968000	653	-0.021672875	-0.06249825	4
1017000	574	-0.325991	-0.325991	3
1017000	653	0.24443	0.24443	3
1019000	574	0.108368	0.108368	1
1019000	653	-0.206125	-0.206125	1
1023000	574	0.0450748333333333	0.0415639	6
1023000	653	-0.09678719	-0.0863064	6
1024000	574	0.03064825	-0.00559849999999999	7
1024000	653	0.0660752333333333	0.0716571	7
1043000	574	-0.05472244	-0.05472244	4
1043000	653	-0.0431746	-0.0431746	4
1059000	574	-0.1215769	-0.1130404	5
1059000	653	0.122138275	0.0796768	5
1064000	574	0.155259	0.155259	5
1064000	653	-0.125987	-0.125987	5
1065000	574	0.1663735	0.1192605	5
1065000	653	-0.118688225	-0.0632172	5
1101000	574	0.1006894275	0.08197306	13
1101000	653	-0.0456048875	-0.1221655	13
1102000	574	-0.0465559909090909	-0.0660776	16
1102000	653	-0.0016339	-0.0148494	16
1115000	574	0.0679145	0.0679145	2
1115000	653	0.0530726	0.0530726	2
1117000	574	0.08567	0.08567	3
1117000	653	-0.0115683	-0.0115683	3
1119000	574	-0.22464	-0.22464	2
1119000	653	0.16828	0.16828	2
1127000	574	0.265557366666667	0.416463	6
1127000	653	-0.132666333333333	-0.107371	6
1201000	574	0.268066	0.268066	1
1201000	653	-0.247963	-0.247963	1
1263000	574	NA	NA	1
1263000	653	NA	NA	1
1267000	574	NA	NA	1
1267000	653	NA	NA	1
1324000	574	NA	NA	1
1324000	653	NA	NA	1
1325000	574	NA	NA	1
1325000	653	NA	NA	1
1326000	574	0.344338	0.344338	2
1326000	653	-0.0780847	-0.0780847	2
1327000	574	0.155259	0.155259	4
1327000	653	-0.295418	-0.295418	4
1330000	574	0.358284	0.358284	5
1330000	653	-0.0600113	-0.0600113	5
1332000	574	-0.00377854	-0.00377854	2
1332000	653	-0.166739	-0.166739	2
1334000	574	0.250381766666667	0.358284	7
1334000	653	-0.112092166666667	-0.0600113	7
1339000	574	-0.146616	-0.146616	4
1339000	653	0.0303125	0.0303125	4
1340000	574	NA	NA	1
1340000	653	NA	NA	1
1342000	574	NA	NA	1
1342000	653	NA	NA	1
1343000	574	0.0764478	0.0764478	4
1343000	653	-0.14328265	-0.14328265	4
1390000	574	NA	NA	1
1390000	653	NA	NA	1
1391000	574	0.155259	0.155259	5
1391000	653	0.0434438	0.0434438	5
1394000	574	-0.1468845	-0.1468845	2
1394000	653	0.253045	0.253045	2
1516000	574	0.161658	0.161658	1
1516000	653	-0.387713	-0.387713	1
1519000	574	0.155259	0.155259	1
1519000	653	-0.295418	-0.295418	1
1525000	574	-0.0987497	-0.0987497	1
1525000	653	0.01202	0.01202	1
1529000	574	NA	NA	1
1529000	653	NA	NA	1
1530000	574	0.343847	0.343847	2
1530000	653	-0.366802	-0.366802	2
1532000	574	0.343847	0.343847	1
1532000	653	-0.366802	-0.366802	1
1534000	574	0.155259	0.155259	2
1534000	653	0.0434438	0.0434438	2
1535000	574	-0.146616	-0.146616	1
1535000	653	0.0303125	0.0303125	1
1536000	574	-0.0944162	-0.0944162	4
1536000	653	0.26846	0.26846	4
1538000	574	0.155259	0.155259	1
1538000	653	0.0434438	0.0434438	1
1541000	574	-0.0136545	-0.0136545	1
1541000	653	-0.124077	-0.124077	1
1547000	574	-0.133939	-0.133939	2
1547000	653	0.17502575	0.17502575	2
1551000	574	-0.0925527	-0.0925527	3
1551000	653	-0.00860201	-0.00860201	3
1553000	574	-0.135716	-0.135716	2
1553000	653	0.06261845	0.06261845	2
1555000	574	-0.146616	-0.146616	1
1555000	653	0.0303125	0.0303125	1
1558000	574	-0.216244	-0.216244	1
1558000	653	0.27421	0.27421	1
1559000	574	0.192705	0.192705	1
1559000	653	-0.226554	-0.226554	1
1585000	574	-0.0634118	-0.146616	5
1585000	653	-0.0501253	0.0303125	5
1586000	574	0.056346	0.108368	4
1586000	653	-0.0749246666666667	-0.206125	4
1587000	574	-0.07046225	-0.1824885	5
1587000	653	0.032544725	0.04869265	5
1600000	574	0.216507	0.216507	1
1600000	653	-0.295337	-0.295337	1
1695000	574	-0.205496	-0.205496	1
1695000	653	-0.146432	-0.146432	1
1716000	574	-0.0998258555555556	-0.172507	16
1716000	653	0.0407947311111111	0.0631698	16
1717000	574	-0.03436445	-0.00135555	10
1717000	653	-0.05352968375	-0.08442755	10
1777000	574	-0.0632516666666667	-0.172507	4
1777000	653	0.0565944666666667	0.0631698	4
1778000	574	-0.08702165	-0.08702165	3
1778000	653	0.1666926	0.1666926	3
1779000	574	-0.172507	-0.172507	1
1779000	653	0.0631698	0.0631698	1
1786000	574	-0.15736	-0.15736	2
1786000	653	0.319739	0.319739	2
1790000	574	-0.172507	-0.172507	3
1790000	653	0.0631698	0.0631698	3
1791000	574	-0.0677179	-0.0677179	2
1791000	653	0.26846	0.26846	2
1812000	574	-0.109578	-0.109578	2
1812000	653	0.212875	0.212875	2
1813000	574	-0.474755	-0.474755	1
1813000	653	0.280902	0.280902	1
1867000	574	-0.026362265	0.005713985	28
1867000	653	0.0421370625	0.0582226	28
1868000	574	0.0128237776923077	0.0422342	18
1868000	653	0.0245087169230769	0.0434438	18
1869000	574	0.0928885	0.0928885	5
1869000	653	-0.183192	-0.183192	5
1923000	574	-0.0480119	-0.0480119	1
1923000	653	0.0605492	0.0605492	1
1927000	574	-0.0221163333333333	0.0124648	10
1927000	653	0.0484533333333333	0.163517	10
1970000	574	0.016836	-0.0194902	9
1970000	653	0.05859536	0.0824042	9
1971000	574	-0.158421	-0.158421	1
1971000	653	-0.0106311	-0.0106311	1
2006000	574	0.206642	0.206642	3
2006000	653	-0.1959743	-0.1959743	3
2008000	574	-0.216228666666667	-0.210057	4
2008000	653	0.1487594	0.20796	4
2009000	574	0.08383675	0.08383675	2
2009000	653	-0.045574305	-0.045574305	2
2113000	574	NA	NA	1
2113000	653	NA	NA	1
2119000	574	-0.154016	-0.162633	6
2119000	653	0.204672333333333	0.210583	6
2189000	574	-0.0929105	-0.0890165	4
2189000	653	0.086386	0.217739	4
2194000	574	-0.1176951	-0.159437	9
2194000	653	0.0238768	0.01049645	9
2195000	574	0.08567	0.08567	4
2195000	653	-0.1518161	-0.1518161	4
2199000	574	-0.059144	-0.171099	3
2199000	653	-0.0097845	0.0539415	3
2200000	574	-0.0139505	-0.0139505	2
2200000	653	0.0808425	0.0808425	2
2202000	574	0.246216	0.246216	2
2202000	653	-0.171794	-0.171794	2
2203000	574	-0.0310784	-0.0166833	10
2203000	653	0.06376712	0.0288009	10
2204000	574	0.0176365	0.0118734	16
2204000	653	-0.0334807	-0.09619195	16
2205000	574	-0.09388105	-0.09388105	2
2205000	653	0.08553075	0.08553075	2
2255000	574	0.23586	0.23586	2
2255000	653	-0.206125	-0.206125	2
2256000	574	0.02541969	0.02541969	5
2256000	653	-0.072509	-0.072509	5
2274000	574	-0.0336451	-0.0336451	1
2274000	653	0.161421	0.161421	1
2342000	574	NA	NA	1
2342000	653	NA	NA	1
2343000	574	-0.146616	-0.146616	1
2343000	653	0.0303125	0.0303125	1
2351000	574	NA	NA	2
2351000	653	NA	NA	2
2364000	574	0.03165425	-0.01797225	11
2364000	653	0.0739578833333333	0.08175665	11
2365000	574	-0.0146826386666667	-0.0764161	19
2365000	653	0.0275611666666667	-0.0125511	19
2366000	574	-0.0325948257894737	-0.0237207	26
2366000	653	0.0199932578947368	-0.0745241	26
2367000	574	0.0257101833333333	-0.0012324	9
2367000	653	-0.0015692	-0.0500201	9
2368000	574	-0.0615463166666667	-0.06104685	9
2368000	653	-0.0719723166666667	-0.1188005	9
2369000	574	-0.0486689433333333	-0.00719723	4
2369000	653	0.0163473333333333	-0.115739	4
2371000	574	0.237018333333333	0.155259	5
2371000	653	-0.114679733333333	-0.182729	5
2372000	574	-0.187812	-0.180872	3
2372000	653	0.231367666666667	0.212875	3
2373000	574	NA	NA	1
2373000	653	NA	NA	1
2399000	574	-0.0597141	-0.0597141	1
2399000	653	0.00237311	0.00237311	1
2400000	574	0.00183866666666668	-0.132874	10
2400000	653	-0.0264510666666667	0.0303125	10
2403000	574	0.429727	0.429727	1
2403000	653	-0.353798	-0.353798	1
2436000	574	0.0415639	0.0415639	1
2436000	653	0.194189	0.194189	1
2437000	574	0.0652253333333333	0.135419	5
2437000	653	-0.0648123333333333	-0.151913	5
2439000	574	-0.0678665328571428	-0.0398094	10
2439000	653	0.0475987	0.0539415	10
2519000	574	-0.043830314	-0.088709	9
2519000	653	0.023763176	-0.00860201	9
2520000	574	0.0100382	0.0174556	18
2520000	653	-0.046903139375	-0.00860201	18
2521000	574	0.0201503529411765	-0.0501698	22
2521000	653	-0.0182113873333333	-0.0519464	22
2522000	574	0.06715918	0.0415639	19
2522000	653	-0.10598149	-0.1564302	19
2523000	574	0.165953966666667	0.155259	7
2523000	653	-0.0574807333333333	0.0434438	7
2563000	574	-0.299348	-0.299348	4
2563000	653	0.188811	0.188811	4
2615000	574	0.14675645	0.14675645	5
2615000	653	-0.14981275	-0.14981275	5
2616000	574	0.0558286	0.0911678	5
2616000	653	-0.0713320333333333	0.0303125	5
2619000	574	NA	NA	1
2619000	653	NA	NA	1
2620000	574	NA	NA	1
2620000	653	NA	NA	1
2640000	574	0.07694885	0.07694885	2
2640000	653	0.04002725	0.04002725	2
2699000	574	-0.0668103	-0.0668103	2
2699000	653	-0.148195	-0.148195	2
2707000	574	-0.11958435	-0.11958435	2
2707000	653	-0.00860201	-0.00860201	2
2715000	574	-0.0292011375	-0.0534033	10
2715000	653	-0.0419201875	-0.00933245	10
2716000	574	0.030153	0.030153	4
2716000	653	-0.08722075	-0.08722075	4
2750000	574	0.0199895	0.0199895	3
2750000	653	0.03241645	0.03241645	3
2762000	574	-0.00955	-0.00955	2
2762000	653	-0.00161600000000001	-0.00161600000000001	2
2765000	574	0.144937164705882	0.172807	24
2765000	653	-0.134724112941176	-0.171794	24
2766000	574	0.180060988888889	0.192705	13
2766000	653	-0.121943322222222	-0.226554	13
2775000	574	0.437903	0.437903	1
2775000	653	-0.460383	-0.460383	1
2791000	574	-0.0146503333333333	-0.210057	3
2791000	653	0.0167556666666667	0.212875	3
2792000	574	0.3095715	0.3095715	2
2792000	653	-0.179019	-0.179019	2
2808000	574	-0.1783365	-0.1783365	2
2808000	653	0.12159375	0.12159375	2
2809000	574	0.00172693333333334	-0.1115452	10
2809000	653	-0.0466584166666667	0.00157925	10
2827000	574	-0.075143375	-0.184647	13
2827000	653	0.0484107125	0.1848965	13
2828000	574	0.02424172	-0.0513937	7
2828000	653	-0.0224841	-0.00590899	7
2845000	574	-0.0759899	-0.0759899	2
2845000	653	0.0335435	0.0335435	2
2846000	574	NA	NA	1
2846000	653	NA	NA	1
2852000	574	-0.258761	-0.258761	1
2852000	653	0.280027	0.280027	1
2860000	574	-0.04071645	-0.03878425	4
2860000	653	0.1240763	0.183257	4
2861000	574	-0.260719	-0.260719	2
2861000	653	0.0434438	0.0434438	2
2865000	574	NA	NA	1
2865000	653	NA	NA	1
2917000	574	0.05401015	0.05401015	4
2917000	653	0.14226605	0.14226605	4
2941000	574	NA	NA	1
2941000	653	NA	NA	1
2942000	574	-0.181147	-0.181147	3
2942000	653	0.343604	0.343604	3
2943000	574	0.07329215	0.07329215	2
2943000	653	-0.0601556	-0.0601556	2
2944000	574	NA	NA	1
2944000	653	NA	NA	1
2945000	574	-0.0364334	-0.0364334	2
2945000	653	-0.166739	-0.166739	2
2946000	574	-0.0143224571428571	-0.0615532	11
2946000	653	-0.0359036571428571	0.0203137	11
2993000	574	0.0042449	-0.0143507	10
2993000	653	-0.108506725	-0.0962752	10
3034000	574	0.0193003	0.0193003	1
3034000	653	-0.132967	-0.132967	1
3035000	574	-0.0925527	-0.0925527	1
3035000	653	-0.00860201	-0.00860201	1
3037000	574	0.4126245	0.4126245	5
3037000	653	-0.4618625	-0.4618625	5
3038000	574	-0.2559175	-0.2559175	2
3038000	653	0.2110147	0.2110147	2
3039000	574	0.306485	0.306485	2
3039000	653	-0.417495	-0.417495	2
3105000	574	-0.188249	-0.188249	1
3105000	653	0.321621	0.321621	1
3108000	574	0.1713165	0.1713165	3
3108000	653	-0.0861181	-0.0861181	3
3109000	574	NA	NA	1
3109000	653	NA	NA	1
3110000	574	-0.2363035	-0.2363035	3
3110000	653	0.13737125	0.13737125	3
3111000	574	0.376163	0.376163	2
3111000	653	-0.375483	-0.375483	2
3112000	574	-0.0737489444444444	-0.146616	12
3112000	653	0.0264224888888889	0.0434438	12
3113000	574	-0.2398392	-0.222055	8
3113000	653	0.15542518	0.194053	8
3114000	574	-0.225196	-0.225196	2
3114000	653	0.1043734	0.1043734	2
3138000	574	0.17045675	0.17045675	2
3138000	653	-0.0152805	-0.0152805	2
3139000	574	0.489289	0.489289	5
3139000	653	-0.349287	-0.349287	5
3140000	574	0.01984686	-0.0925527	5
3140000	653	-0.076761082	-0.00860201	5
3141000	574	-0.08779585	-0.08779585	7
3141000	653	-0.14394825	-0.14394825	7
3143000	574	NA	NA	1
3143000	653	NA	NA	1
3144000	574	0.0168716666666667	-0.146616	6
3144000	653	-0.00856046666666667	0.0303125	6
3182000	574	-0.106749	-0.106749	2
3182000	653	0.217739	0.217739	2
3222000	574	-0.2491025	-0.2491025	2
3222000	653	0.2063074	0.2063074	2
3223000	574	-0.129885625	-0.148408	11
3223000	653	0.1369892625	0.17718455	11
3224000	574	-0.215374666666667	-0.237382	6
3224000	653	0.224033166666667	0.295418	6
3231000	574	-0.0332025	-0.0022645	6
3231000	653	-0.034522025	-0.06815705	6
3232000	574	0.0941027	0.0941027	2
3232000	653	-0.128287	-0.128287	2
3404000	574	-0.05431805	-0.05431805	6
3404000	653	0.18778125	0.18778125	6
3405000	574	0.082183	0.155259	14
3405000	653	-0.0419804	0.0434438	14
3472000	574	-0.10739	-0.10739	5
3472000	653	0.0873952	0.0873952	5
3473000	574	0.1018694	0.155259	16
3473000	653	-0.096237204	-0.00998802	16
3474000	574	0.13971065	0.173982	14
3474000	653	-0.12763555	-0.163716	14
3475000	574	0.0907026666666667	0.155259	12
3475000	653	-0.0905876666666667	-0.125987	12
3506000	574	0.140241	0.140241	2
3506000	653	-0.0552017	-0.0552017	2
3507000	574	-0.0134490142857143	-0.0597141	13
3507000	653	0.0343472428571429	0.0434438	13
3509000	574	-0.0576258181818182	-0.0521227	19
3509000	653	-0.01310367	-0.01760485	19
3510000	574	0.0213393545454546	-0.0166833	13
3510000	653	-0.0193604272727273	0.0303125	13
3602000	574	-0.102646	-0.102646	1
3602000	653	0.0849023	0.0849023	1
3617000	574	0.0480786666666667	0.118651	3
3617000	653	-0.256333	-0.256333	3
3618000	574	-0.177211	-0.177211	2
3618000	653	0.1634195	0.1634195	2
3740000	574	-0.09092428	-0.088709	9
3740000	653	0.08988356	0.141568	9
3741000	574	0.1099699	0.158556	13
3741000	653	-0.0870107	0.01162	13
3742000	574	0.03499944	0.0415639	12
3742000	653	-0.065245102	-0.00860201	12
3743000	574	-0.325991	-0.325991	1
3743000	653	0.24443	0.24443	1
3747000	574	-0.0279699	-0.0925527	4
3747000	653	0.017420895	0.017420895	4
3852000	574	NA	NA	1
3852000	653	NA	NA	1
3869000	574	-0.0101998	-0.146616	10
3869000	653	-0.0543296	0.0303125	10
4099000	574	0.072041	0.072041	1
4099000	653	-0.153284	-0.153284	1
4163000	574	0.021741175	0.0421145	15
4163000	653	-0.0468114916666667	-0.109488	15
4212000	574	-0.1348297	-0.146616	8
4212000	653	0.0894766666666667	0.0303125	8
4213000	574	0.0536941090909091	0.0981536	16
4213000	653	-0.05640597	-0.02707275	16
4366000	574	-0.0402306333333333	-0.0798739	7
4366000	653	0.0378084833333333	0.03687815	7
4370000	574	NA	NA	1
4370000	653	NA	NA	1
4372000	574	0.108368	0.108368	2
4372000	653	-0.206125	-0.206125	2
4375000	574	-0.114791114285714	-0.118132	8
4375000	653	0.0960675857142857	0.0340713	8
4376000	574	0.0452546	0.150149	13
4376000	653	-0.12665968	-0.208787	13
4377000	574	0.02293265	0.07824195	10
4377000	653	-0.0555565	-0.05836125	10
4378000	574	0.376163	0.376163	2
4378000	653	-0.375483	-0.375483	2
4418000	574	0.198171	0.198171	1
4418000	653	0.0230144	0.0230144	1
4423000	574	-0.0742186666666667	-0.105326	4
4423000	653	-0.020937	-0.040128	4
4424000	574	0.0415639	0.0415639	1
4424000	653	0.0539415	0.0539415	1
4452000	574	0.01532958	0.0415639	7
4452000	653	-0.0038183	0.0303125	7
4459000	574	-0.210057	-0.210057	3
4459000	653	0.212875	0.212875	3
4461000	574	-0.225698	-0.225698	4
4461000	653	0.183442	0.183442	4
4522000	574	-0.0273987	-0.0273987	1
4522000	653	-0.125987	-0.125987	1
4523000	574	0.01328334	-0.052574	13
4523000	653	0.13031024	0.0434438	13
4525000	574	NA	NA	1
4525000	653	NA	NA	1
4527000	574	-0.105326	-0.105326	1
4527000	653	0.0716571	0.0716571	1
4528000	574	0.0415639	0.0415639	1
4528000	653	-0.226554	-0.226554	1
4550000	574	-0.08692306	-0.112016	7
4550000	653	0.0217113	0.0303125	7
4551000	574	-0.146616	-0.146616	4
4551000	653	0.0303125	0.0303125	4
4553000	574	NA	NA	1
4553000	653	NA	NA	1
4554000	574	-0.0273987	-0.0273987	1
4554000	653	-0.125987	-0.125987	1
4555000	574	-0.146616	-0.146616	2
4555000	653	0.0303125	0.0303125	2
4557000	574	0.106229053333333	0.0415639	4
4557000	653	-0.254218	-0.226554	4
4559000	574	0.12424295	0.12424295	3
4559000	653	-0.1455302	-0.1455302	3
4560000	574	-0.0066534	-0.0066534	2
4560000	653	0.175157	0.175157	2
4564000	574	0.173983	0.173983	1
4564000	653	-0.252455	-0.252455	1
4565000	574	NA	NA	1
4565000	653	NA	NA	1
4591000	574	-0.0146436666666667	-0.052574	7
4591000	653	0.1127861	0.0434438	7
4592000	574	-0.0306316875	-0.11958435	11
4592000	653	-0.00180262625000001	0.0303125	11
4593000	574	-0.210057	-0.210057	1
4593000	653	0.0434438	0.0434438	1
4597000	574	0.062892875	0.017424	10
4597000	653	8.52749999999979e-05	0.0434438	10
4598000	574	0.03135315	0.03135315	2
4598000	653	0.017420895	0.017420895	2
4599000	574	-0.0638681275	-0.068899705	8
4599000	653	0.0995508	0.07066835	8
4600000	574	-0.2190035	-0.2190035	6
4600000	653	0.262089	0.262089	6
4605000	574	0.0844563333333333	0.155259	4
4605000	653	-0.0532387333333333	0.0434438	4
4641000	574	0.05107355	0.05107355	2
4641000	653	-0.054006	-0.054006	2
4643000	574	-0.146908	-0.146908	3
4643000	653	0.1300354	0.1300354	3
4644000	574	-0.253345	-0.253345	4
4644000	653	0.0754199	0.0754199	4
4646000	574	-0.153999666666667	-0.146616	3
4646000	653	-0.0260522333333333	0.0303125	3
4647000	574	-0.05707082	0.0113741	5
4647000	653	-0.093541462	-0.0750543	5
4725000	574	-0.0975126	-0.0975126	2
4725000	653	0.0709079	0.0709079	2
4726000	574	0.0446222	0.0446222	3
4726000	653	-0.0264258	-0.0264258	3
4852000	574	NA	NA	1
4852000	653	NA	NA	1
4853000	574	0.0660044	0.000489000000000003	19
4853000	653	-0.13830384	-0.0968387	19
4854000	574	0.07598266	-0.0273987	10
4854000	653	-0.10540868	-0.125987	10
4861000	574	0.0136921666666667	0.0150465	4
4861000	653	0.0836793333333333	0.183442	4
4862000	574	NA	NA	1
4862000	653	NA	NA	1
4896000	574	-0.387433	-0.387433	6
4896000	653	0.226509	0.226509	6
4909000	574	-0.1110138	-0.146616	6
4909000	653	0.0412649333333333	0.0303125	6
4912000	574	-0.109768766666667	-0.0849583	10
4912000	653	0.0316126	0.0434438	10
4933000	574	0.0373346	0.106359	6
4933000	653	-0.06331634	-0.0716928	6
5159000	574	0.139333	0.139333	1
5159000	653	-0.21358	-0.21358	1
5163000	574	0.225586	0.225586	2
5163000	653	-0.306374	-0.306374	2
5164000	574	NA	NA	1
5164000	653	NA	NA	1
5190000	574	0.09423495	0.09423495	3
5190000	653	-0.02260145	-0.02260145	3
5300000	574	-0.056289	-0.056289	1
5300000	653	-0.0544107	-0.0544107	1
5363000	574	0.1315873	0.182792	8
5363000	653	-0.0240339428571429	-0.0720811	8
5364000	574	0.146269	0.146269	2
5364000	653	-0.0720811	-0.0720811	2
5378000	574	0.0375924666666667	-0.0300723	3
5378000	653	-0.172803	-0.129469	3
5480000	574	-0.0760426	-0.0760426	5
5480000	653	-0.09526815	-0.09526815	5
5668000	574	NA	NA	2
5668000	653	NA	NA	2
5678000	574	-0.2363035	-0.2363035	5
5678000	653	0.13737125	0.13737125	5
5679000	574	-0.07734172	-0.146616	11
5679000	653	0.0257141	0.0303125	11
5737000	574	-0.311692	-0.311692	1
5737000	653	0.204754	0.204754	1
5738000	574	0.14165025	0.2253105	5
5738000	653	-0.01795845	-0.0258484	5
5754000	574	0.166551	0.154924	4
5754000	653	-0.143121666666667	-0.295656	4
5755000	574	0.12302275	0.12302275	2
5755000	653	-0.2372855	-0.2372855	2
6051000	574	-0.00862399999999999	-0.00862399999999999	3
6051000	653	0.0533068	0.0533068	3
6052000	574	-0.00136026666666667	-0.0501698	4
6052000	653	0.0078943	0.0303125	4
6088000	574	0.069555525	0.0712277	5
6088000	653	-0.0473409	-0.0556003	5
6089000	574	-0.0250713166666667	0.03620005	15
6089000	653	0.0276401166666667	0.0533068	15
6090000	574	0.0345383	0.0639303	10
6090000	653	-0.0286706714285714	0.0434438	10
6091000	574	0.108368	0.108368	4
6091000	653	-0.206125	-0.206125	4
6179000	574	0.082502	0.082502	5
6179000	653	-0.0220635	-0.0220635	5
6187000	574	-0.204181666666667	-0.146616	4
6187000	653	0.243089833333333	0.26675	4
6204000	574	0.155259	0.155259	2
6204000	653	0.0434438	0.0434438	2
6205000	574	0.172807	0.172807	1
6205000	653	-0.127483	-0.127483	1
6209000	574	NA	NA	2
6209000	653	NA	NA	2
6215000	574	NA	NA	2
6215000	653	NA	NA	2
6216000	574	NA	NA	4
6216000	653	NA	NA	4
6226000	574	-0.210057	-0.210057	1
6226000	653	0.212875	0.212875	1
6230000	574	0.193436033333333	0.225586	16
6230000	653	-0.0922654	-0.130525	16
6260000	574	-0.0331653	-0.0331653	2
6260000	653	0.0446393	0.0446393	2
6314000	574	0.0236361	0.0236361	3
6314000	653	0.305185	0.305185	3
6324000	574	0.1505365	0.1505365	2
6324000	653	-0.2163395	-0.2163395	2
6340000	574	0.343847	0.343847	2
6340000	653	-0.366802	-0.366802	2
6347000	574	-0.26426	-0.26426	3
6347000	653	0.397894	0.397894	3
6348000	574	-0.04967282	0.0415639	8
6348000	653	-0.0638583	-0.124805	8
6394000	574	-0.131468852	-0.109578	20
6394000	653	-0.02839444	-0.0863064	20
6395000	574	NA	NA	1
6395000	653	NA	NA	1
6396000	574	-0.131846	-0.131846	6
6396000	653	0.20712	0.20712	6
6419000	574	0.155259	0.155259	6
6419000	653	0.0434438	0.0434438	6
6420000	574	-0.00545681	-0.00545681	4
6420000	653	-0.234	-0.234	4
6431000	574	-0.3464075	-0.3464075	8
6431000	653	0.27695	0.27695	8
6443000	574	0.0513937	0.0513937	1
6443000	653	-0.252793	-0.252793	1
6444000	574	0.109140075	0.0643949	9
6444000	653	-0.169801375	-0.168325	9
6445000	574	0.07496595	0.07496595	6
6445000	653	-0.0813406	-0.0813406	6
6476000	574	0.363352	0.363352	2
6476000	653	-0.206125	-0.206125	2
6477000	574	0.0467503333333333	0.00432150000000001	15
6477000	653	-0.137565666666667	-0.13255275	15
6478000	574	-0.082272	-0.082272	7
6478000	653	0.00302050000000001	0.00302050000000001	7
6664000	574	0.0782137628571429	0.0997783	9
6664000	653	-0.116308895714286	-0.206125	9
6667000	574	-0.2363035	-0.2363035	6
6667000	653	0.13737125	0.13737125	6
6668000	574	0.000214550000000004	0.0040706	5
6668000	653	0.000487675000000002	0.01515625	5
6808000	574	0.0273987	0.0273987	4
6808000	653	0.13612	0.13612	4
6809000	574	0.238856	0.238856	3
6809000	653	-0.367832	-0.367832	3
6810000	574	0.0836168	0.155259	6
6810000	653	-0.1334944	-0.206125	6
6811000	574	-0.146616	-0.146616	1
6811000	653	0.0303125	0.0303125	1
6812000	574	NA	NA	1
6812000	653	NA	NA	1
6814000	574	-0.0273987	-0.0273987	1
6814000	653	0.212875	0.212875	1
6815000	574	0.0479882666666667	0.0978758	7
6815000	653	-0.0481652333333333	0.0303125	7
6816000	574	-0.0870075	-0.146616	7
6816000	653	0.03687815	0.03687815	7
6820000	574	-0.13832125	-0.146616	9
6820000	653	0.1150048	0.05126635	9
6972000	574	-0.06306285	-0.0279547	4
6972000	653	0.163431825	0.238656	4
6973000	574	0.0435663	0.0858799	5
6973000	653	-0.1004481	-0.0654753	5
6974000	574	-0.146616	-0.146616	1
6974000	653	0.0303125	0.0303125	1
6975000	574	NA	NA	2
6975000	653	NA	NA	2
6977000	574	NA	NA	1
6977000	653	NA	NA	1
6978000	574	NA	NA	1
6978000	653	NA	NA	1
6992000	574	-0.019124	-0.019124	3
6992000	653	-0.08790625	-0.08790625	3
6993000	574	-0.0172593	0.0283511	9
6993000	653	0.102153816666667	0.04869265	9
7e+06	574	-0.325991	-0.325991	1
7e+06	653	0.24443	0.24443	1
7094000	574	-0.0069905	-0.0069905	3
7094000	653	-0.09503675	-0.09503675	3
7096000	574	0.0167356333333333	0.0415639	5
7096000	653	-0.1638865	-0.226554	5
7102000	574	0.139107375	0.12407375	5
7102000	653	-0.309478666666667	-0.295418	5
7103000	574	0.363352	0.363352	1
7103000	653	-0.206125	-0.206125	1
7111000	574	NA	NA	2
7111000	653	NA	NA	2
7142000	574	0.197	0.197	1
7142000	653	0.106737	0.106737	1
7143000	574	0.155259	0.155259	4
7143000	653	0.0434438	0.0434438	4
7146000	574	-0.146616	-0.146616	1
7146000	653	0.0303125	0.0303125	1
7147000	574	NA	NA	1
7147000	653	NA	NA	1
7168000	574	-0.304483	-0.304483	1
7168000	653	0.104619	0.104619	1
7169000	574	-0.0513060714285714	-0.0816524	18
7169000	653	0.0727482928571429	0.03687815	18
7176000	574	-0.05791920625	-0.03172275	26
7176000	653	0.02949085	0.01515625	26
7197000	574	-0.10687	-0.10687	7
7197000	653	-0.177076	-0.177076	7
7198000	574	NA	NA	1
7198000	653	NA	NA	1
7200000	574	-0.0431926	-0.0431926	3
7200000	653	-0.301979	-0.301979	3
7269000	574	0.116862	0.116862	1
7269000	653	0.151242	0.151242	1
7270000	574	0.03079068	-0.058554	5
7270000	653	0.06119056	0.208453	5
7271000	574	0.16818525	0.16818525	2
7271000	653	-0.0506165	-0.0506165	2
7667000	574	-0.107522	-0.107522	1
7667000	653	0.451696	0.451696	1
7685000	574	-0.0689519	-0.0689519	1
7685000	653	-0.163755	-0.163755	1
7718000	574	-0.504118	-0.504118	1
7718000	653	0.198074	0.198074	1
7763000	574	NA	NA	1
7763000	653	NA	NA	1
7776000	574	0.1909953	0.155259	7
7776000	653	-0.0554375666666667	0.0434438	7
7777000	574	NA	NA	2
7777000	653	NA	NA	2
7803000	574	NA	NA	2
7803000	653	NA	NA	2
7807000	574	0.0763511	0.0763511	3
7807000	653	-0.195205	-0.195205	3
7808000	574	-0.043276	-0.043276	3
7808000	653	-0.0689098	-0.0689098	3
7815000	574	-0.260719	-0.260719	2
7815000	653	0.0539415	0.0539415	2
7821000	574	-0.0510866666666667	-0.0995325	6
7821000	653	0.1478901	0.0631698	6
7822000	574	0.155259	0.155259	1
7822000	653	0.0434438	0.0434438	1
7825000	574	-0.210057	-0.210057	4
7825000	653	0.0303125	0.0303125	4
7872000	574	-0.105366	-0.105366	2
7872000	653	0.0554473	0.0554473	2
8030000	574	NA	NA	2
8030000	653	NA	NA	2
8031000	574	0.155259	0.155259	2
8031000	653	0.0434438	0.0434438	2
8032000	574	0.00432150000000001	0.00432150000000001	3
8032000	653	0.03687815	0.03687815	3
8033000	574	-0.325991	-0.325991	1
8033000	653	0.24443	0.24443	1
8035000	574	0.00432150000000001	0.00432150000000001	7
8035000	653	-0.13255275	-0.13255275	7
8036000	574	-0.085366	-0.085366	3
8036000	653	0.1439369	0.1439369	3
8037000	574	-0.113135	-0.113135	2
8037000	653	-0.0238199	-0.0238199	2
8039000	574	-0.146616	-0.146616	2
8039000	653	0.0303125	0.0303125	2
8047000	574	NA	NA	4
8047000	653	NA	NA	4
8048000	574	-0.130237	-0.130237	3
8048000	653	0.0808597	0.0808597	3
8090000	574	0.0982535	0.0202777	5
8090000	653	-0.0295774666666667	0.0912266	5
8091000	574	0.238492	0.238492	1
8091000	653	-0.298123	-0.298123	1
8135000	574	0.00323964	0.00323964	2
8135000	653	0.253618	0.253618	2
8136000	574	NA	NA	1
8136000	653	NA	NA	1
8137000	574	NA	NA	2
8137000	653	NA	NA	2
8145000	574	-0.16625272	-0.176221	9
8145000	653	0.0526784	0.0605228	9
8202000	574	NA	NA	1
8202000	653	NA	NA	1
8203000	574	-0.1289511	-0.146616	5
8203000	653	-0.0672082666666667	-0.0849023	5
8204000	574	0.00432150000000001	0.00432150000000001	2
8204000	653	0.03687815	0.03687815	2
8225000	574	0	0	1
8225000	653	0.0756859	0.0756859	1
8288000	574	NA	NA	1
8288000	653	NA	NA	1
8289000	574	NA	NA	3
8289000	653	NA	NA	3
8313000	574	0.0150465	0.0150465	1
8313000	653	0.0716571	0.0716571	1
8368000	574	0.00169594	0.00169594	1
8368000	653	0.0694112	0.0694112	1
8493000	574	-0.110895042857143	-0.0398094	11
8493000	653	0.0328833571428571	0.0539415	11
8494000	574	-0.05996295	-0.0677179	19
8494000	653	0.065366275	0.06772205	19
8495000	574	0.000409450000000003	-0.0255174	32
8495000	653	0.050280425	0.0593277	32
8496000	574	-0.0682658	-0.0853475	29
8496000	653	0.05142766	0.0434438	29
8497000	574	0.02167182	-0.0552259	21
8497000	653	-0.02377849	-0.02770475	21
8498000	574	NA	NA	1
8498000	653	NA	NA	1
8567000	574	0.0618765	0.0618765	2
8567000	653	0.0316745	0.0316745	2
8601000	574	0.11713445	0.11713445	6
8601000	653	-0.1908622	-0.1908622	6
8603000	574	NA	NA	1
8603000	653	NA	NA	1
8608000	574	-0.0600228333333333	-0.146616	9
8608000	653	0.00152063333333333	0.0303125	9
8609000	574	-0.126065033333333	-0.146616	5
8609000	653	0.0155688333333333	0.0303125	5
8611000	574	-0.399607	-0.399607	1
8611000	653	0.326876	0.326876	1
8637000	574	-0.034366	-0.034366	9
8637000	653	-0.12183525	-0.12183525	9
8687000	574	0.121346	0.121346	2
8687000	653	-0.0745902	-0.0745902	2
8698000	574	0.0029425	0.0029425	2
8698000	653	0.190877	0.190877	2
8699000	574	0.080155135	0.080155135	4
8699000	653	0.1298744	0.1298744	4
8704000	574	NA	NA	2
8704000	653	NA	NA	2
8717000	574	0.0438246	-0.148338	7
8717000	653	-0.13472736	-0.0335508	7
8762000	574	-0.126939271428571	-0.0782143	15
8762000	653	0.144956842857143	0.186351	15
8794000	574	0.118956075	0.155259	5
8794000	653	-0.06641335	-0.0412716	5
8797000	574	0.165055	0.165055	1
8797000	653	-0.0340713	-0.0340713	1
8798000	574	0.0105577	0.0986491	3
8798000	653	0.0313341	0.0434438	3
8838000	574	0.102151	0.102151	2
8838000	653	0.0873952	0.0873952	2
8839000	574	-0.019167052	-0.141114	5
8839000	653	-0.01137954	0.0303125	5
8851000	574	-0.1153806	-0.0166833	3
8851000	653	-0.0420111	-0.0750543	3
8852000	574	0.00557445	0.00557445	4
8852000	653	-0.07569305	-0.07569305	4
8854000	574	0.0554494	0.0554494	3
8854000	653	-0.263527	-0.263527	3
8907000	574	-0.07461763	-0.07461763	2
8907000	653	0.030998	0.030998	2
8917000	574	NA	NA	1
8917000	653	NA	NA	1
8922000	574	0.0415639	0.0415639	1
8922000	653	-0.0863064	-0.0863064	1
8932000	574	0.108368	0.108368	3
8932000	653	0.0303125	0.0303125	3
8933000	574	-0.146616	-0.146616	1
8933000	653	0.0303125	0.0303125	1
8934000	574	-0.317076	-0.317076	2
8934000	653	0.026674	0.026674	2
8939000	574	0.12736635	0.12736635	3
8939000	653	0.01621215	0.01621215	3
8944000	574	-0.105326	-0.105326	3
8944000	653	0.0716571	0.0716571	3
8951000	574	-0.0730635	-0.0730635	5
8951000	653	-0.0571835	-0.0571835	5
8952000	574	0.05381	0.05381	1
8952000	653	-0.192119	-0.192119	1
8961000	574	NA	NA	2
8961000	653	NA	NA	2
8963000	574	-0.0273987	-0.0273987	1
8963000	653	0.0434438	0.0434438	1
8973000	574	NA	NA	5
8973000	653	NA	NA	5
9055000	574	0.0872719571428571	0.139752	10
9055000	653	-0.0484865	-0.040128	10
9056000	574	0.0820160285714286	0.108368	10
9056000	653	-0.0074752	0.0303125	10
9057000	574	-0.125971	-0.125971	6
9057000	653	-0.00490775	-0.00490775	6
9058000	574	-0.105627	-0.105627	7
9058000	653	-0.0545478	-0.0545478	7
9074000	574	-0.0274676	-0.0274676	1
9074000	653	-0.159439	-0.159439	1
9078000	574	-0.0289757	-0.0289757	2
9078000	653	0.0340713	0.0340713	2
9079000	574	-0.011608	-0.011608	3
9079000	653	0.05729249	0.05729249	3
9087000	574	-0.0166232	0.0613187	3
9087000	653	0.0741744666666667	0.0796768	3
9088000	574	-0.204826	-0.204826	1
9088000	653	-0.0360123	-0.0360123	1
9143000	574	0.255791	0.255791	4
9143000	653	-0.040128	-0.040128	4
9145000	574	-0.111872	-0.111872	1
9145000	653	-0.0690984	-0.0690984	1
9146000	574	0.0613187	0.0613187	1
9146000	653	-0.0239031	-0.0239031	1
9148000	574	NA	NA	1
9148000	653	NA	NA	1
9154000	574	-0.0632049	-0.0632049	1
9154000	653	-0.0780293	-0.0780293	1
9200000	574	-0.0694762	-0.0694762	1
9200000	653	0.132295	0.132295	1
9202000	574	0.0303065	0.0303065	1
9202000	653	-0.144495	-0.144495	1
9228000	574	0.013652328	-0.0597141	5
9228000	653	-0.08467548	-0.0901781	5
9235000	574	NA	NA	1
9235000	653	NA	NA	1
9236000	574	-0.140459066666667	-0.180162	3
9236000	653	0.0408328666666667	0.0315146	3
9237000	574	-0.210279	-0.210279	2
9237000	653	0.349309	0.349309	2
9238000	574	-0.10739	-0.10739	3
9238000	653	0.0873952	0.0873952	3
9359000	574	0.0612836909090909	0.0415639	12
9359000	653	-0.0431660063636364	-0.00389627	12
9379000	574	-0.13527525	-0.13527525	2
9379000	653	0.09146835	0.09146835	2
9400000	574	-0.096464	-0.096464	3
9400000	653	0.020463	0.020463	3
9401000	574	0.0228405	0.0228405	2
9401000	653	0.04869265	0.04869265	2
9402000	574	-0.0563992125	-0.06848835	10
9402000	653	-0.0312729625	-0.0412716	10
9404000	574	-0.325991	-0.325991	5
9404000	653	0.24443	0.24443	5
9405000	574	0.155259	0.155259	1
9405000	653	-0.295418	-0.295418	1
9411000	574	-0.267445	-0.267445	2
9411000	653	0.0604328	0.0604328	2
9434000	574	-0.02505335	-0.02505335	2
9434000	653	0.0189305	0.0189305	2
9435000	574	0.00090286	0.00090286	2
9435000	653	0.0456891	0.0456891	2
9436000	574	-0.201421975	-0.240323	4
9436000	653	0.08773125	0.210228	4
9492000	574	-0.019124	-0.019124	6
9492000	653	-0.08790625	-0.08790625	6
9751000	574	0.284296	0.284296	1
9751000	653	-0.231063	-0.231063	1
9758000	574	0.284296	0.284296	2
9758000	653	-0.231063	-0.231063	2
9761000	574	0.0764952	0.0764952	2
9761000	653	-0.0552017	-0.0552017	2
9764000	574	NA	NA	1
9764000	653	NA	NA	1
9765000	574	-0.095912575	-0.1261215	5
9765000	653	0.0034972	-0.0001531	5
9769000	574	-0.105627	-0.105627	2
9769000	653	-0.04375	-0.04375	2
9774000	574	0.0415639	0.0415639	1
9774000	653	0.0539415	0.0539415	1
9827000	574	NA	NA	2
9827000	653	NA	NA	2
9834000	574	0.091607675	0.14389305	17
9834000	653	-0.0478991	-0.1755049	17
9835000	574	-0.06779293	-0.06276535	13
9835000	653	0.0549818	0.0387492	13
9906000	574	0.1955972	0.1955972	3
9906000	653	-0.275659	-0.275659	3
9969000	574	-0.265209	-0.265209	1
9969000	653	0.184088	0.184088	1
10011000	574	0.0315968428571429	0.0446222	9
10011000	653	-0.0442449285714286	-0.0489774	9
10012000	574	-0.0176560436363636	-0.0273987	17
10012000	653	0.0443573909090909	0.0434438	17
10017000	574	-0.146616	-0.146616	1
10017000	653	NA	NA	1
10020000	574	0.155259	0.155259	1
10020000	653	-0.295418	-0.295418	1
10079000	574	0.0088559	0.0988053	6
10079000	653	-0.0737058	-0.1186651	6
10080000	574	-0.0300191	-0.0932127	5
10080000	653	0.001138075	0.04674115	5
10081000	574	0.009000075	0.09909365	5
10081000	653	-0.1224635	-0.2132435	5
10082000	574	0.00807	0.024816	5
10082000	653	-0.09550765	-0.0650282	5
10128000	574	0.014630225	0.04838445	5
10128000	653	-0.00151483333333333	0.0303125	5
10308000	574	NA	NA	2
10308000	653	NA	NA	2
10309000	574	-0.0415298	-0.05252605	14
10309000	653	-0.0030764375	0.0303125	14
10319000	574	0.139333	0.139333	1
10319000	653	0.00237311	0.00237311	1
10364000	574	0.296395	0.296395	1
10364000	653	-0.264078	-0.264078	1
10365000	574	-0.344715	-0.344715	5
10365000	653	0.243689	0.243689	5
10366000	574	NA	NA	2
10366000	653	NA	NA	2
10367000	574	-0.276485	-0.276485	4
10367000	653	0.229217	0.229217	4
10368000	574	-0.130644	-0.130644	4
10368000	653	0.0677885	0.0677885	4
10370000	574	NA	NA	1
10370000	653	NA	NA	1
10372000	574	-0.189531	-0.189531	1
10372000	653	0.215486	0.215486	1
10390000	574	0.0383455	-0.000604999999999994	4
10390000	653	-0.03505425	-0.005968	4
10396000	574	0.031651	0.031651	2
10396000	653	0.047181	0.047181	2
10426000	574	0.130401775	0.1620015	15
10426000	653	-0.1363150375	-0.194927	15
10427000	574	-0.325991	-0.325991	1
10427000	653	0.24443	0.24443	1
10428000	574	NA	NA	1
10428000	653	NA	NA	1
10432000	574	NA	NA	2
10432000	653	NA	NA	2
10493000	574	0.255791	0.255791	2
10493000	653	-0.263698	-0.263698	2
10494000	574	-0.0031899125	-0.01756165	12
10494000	653	-0.0804425625	-0.139698	12
10528000	574	-0.105627	-0.105627	2
10528000	653	0.0214295	0.0214295	2
10534000	574	-0.0735240714285714	0.0407246	10
10534000	653	0.120028528571429	0.242948	10
10535000	574	-0.08285825	-0.1659805	6
10535000	653	-0.012521365	0.01784982	6
10595000	574	-0.359134	-0.359134	1
10595000	653	0.216636	0.216636	1
10699000	574	0.00348693333333333	0.0669705	7
10699000	653	-0.0751636	-0.118344	7
10700000	574	0.276982	0.276982	1
10700000	653	-0.286525	-0.286525	1
10721000	574	-0.2550275	-0.2550275	4
10721000	653	0.13663025	0.13663025	4
10722000	574	0.0181192	0.0181192	2
10722000	653	0.0888926	0.0888926	2
10725000	574	-0.399607	-0.399607	1
10725000	653	0.243007	0.243007	1
10801000	574	0.00492849999999999	0.00492849999999999	3
10801000	653	-0.0356685	-0.0356685	3
10802000	574	-0.08512605	-0.08512605	4
10802000	653	0.15100375	0.15100375	4
10812000	574	0.0928885	0.0928885	2
10812000	653	-0.0600113	-0.0600113	2
10813000	574	NA	NA	1
10813000	653	NA	NA	1
10814000	574	NA	NA	1
10814000	653	NA	NA	1
10817000	574	NA	NA	2
10817000	653	NA	NA	2
10818000	574	0.255791	0.255791	3
10818000	653	-0.263698	-0.263698	3
10819000	574	0.255791	0.255791	1
10819000	653	-0.263698	-0.263698	1
10820000	574	-0.0336451	-0.0336451	2
10820000	653	-0.224376	-0.224376	2
10940000	574	-0.085366	-0.085366	3
10940000	653	-0.025494	-0.025494	3
11018000	574	0.192705	0.192705	1
11018000	653	-0.0863064	-0.0863064	1
11019000	574	0.0150465	0.0150465	3
11019000	653	-0.040128	-0.040128	3
11020000	574	0.0190351333333333	0.0415639	7
11020000	653	0.0010733	0.04869265	7
11107000	574	NA	NA	1
11107000	653	NA	NA	1
11207000	574	0.07022925	0.07022925	5
11207000	653	0.01145725	0.01145725	5
11208000	574	-0.050394525	-0.08700735	23
11208000	653	0.051502625	0.06293765	23
11225000	574	-0.211986	-0.211986	1
11225000	653	-0.144495	-0.144495	1
11255000	574	-0.003927375	-0.04063025	4
11255000	653	0.0794679975	0.075470495	4
11267000	574	NA	NA	1
11267000	653	NA	NA	1
11268000	574	-0.1269004	-0.1269004	3
11268000	653	0.0459803	0.0459803	3
11269000	574	0.206922	0.206922	2
11269000	653	-0.204754	-0.204754	2
11273000	574	-0.2664	-0.2664	1
11273000	653	-0.0210011	-0.0210011	1
11275000	574	-0.105326	-0.105326	1
11275000	653	0.0631698	0.0631698	1
11312000	574	0.259307	0.259307	15
11312000	653	-0.221007	-0.221007	15
11313000	574	-0.210057	-0.210057	3
11313000	653	0.26675	0.26675	3
11395000	574	-0.1041934	-0.1041934	2
11395000	653	-0.0509986	-0.0509986	2
11506000	574	-0.0982975	-0.0982975	2
11506000	653	0.141048	0.141048	2
11508000	574	-0.0431740166666667	-0.0890617	6
11508000	653	-0.0165515666666667	0.03687815	6
11523000	574	-0.260719	-0.260719	2
11523000	653	0.194189	0.194189	2
11541000	574	0.10739	0.10739	1
11541000	653	-0.0873952	-0.0873952	1
11542000	574	0.14646	0.14646	1
11542000	653	-0.0202456	-0.0202456	1
11598000	574	0.0872536	0.0872536	1
11598000	653	-0.149337	-0.149337	1
11599000	574	-0.105326	-0.105326	1
11599000	653	0.183442	0.183442	1
11772000	574	-0.225698	-0.225698	3
11772000	653	0.0716571	0.0716571	3
11849000	574	0.169709633333333	0.1706505	9
11849000	653	-0.136515716666667	-0.1141315	9
11850000	574	-0.0493747447058824	-0.0608259	26
11850000	653	0.0597169764705882	0.0889878	26
11851000	574	0.09923565	0.09923565	4
11851000	653	-0.0011	-0.0011	4
11952000	574	0.192705	0.192705	4
11952000	653	-0.0863064	-0.0863064	4
11953000	574	-0.05307925	-0.05307925	4
11953000	653	-0.11268445	-0.11268445	4
11956000	574	0.113066	0.113066	1
11956000	653	-0.23636	-0.23636	1
11957000	574	0.0415639	0.0415639	2
11957000	653	-0.226554	-0.226554	2
11959000	574	NA	NA	1
11959000	653	NA	NA	1
11961000	574	0.068827	0.068827	2
11961000	653	-0.06723395	-0.06723395	2
12093000	574	NA	NA	1
12093000	653	NA	NA	1
12196000	574	0.00718827142857144	0.0279944	9
12196000	653	-0.0322168857142857	0.0303125	9
12197000	574	-0.0496332994117647	-0.0398094	19
12197000	653	-0.0322069941176471	-0.0600113	19
12198000	574	0.058004	0.058004	3
12198000	653	-0.1347492	-0.1347492	3
12208000	574	0.0136815	0.0136815	3
12208000	653	0.061255	0.061255	3
12216000	574	0.00087725	0.00087725	2
12216000	653	-0.204873	-0.204873	2
12217000	574	-0.1233932	-0.172117	21
12217000	653	0.0689994714285714	0.05964845	21
12218000	574	-0.325991	-0.325991	4
12218000	653	0.24443	0.24443	4
12219000	574	0.225586	0.225586	3
12219000	653	-0.183192	-0.183192	3
12223000	574	-0.0838125	-0.0838125	3
12223000	653	0.17545805	0.17545805	3
12225000	574	NA	NA	2
12225000	653	NA	NA	2
12289000	574	NA	NA	2
12289000	653	NA	NA	2
12290000	574	0.04692755	0.04692755	4
12290000	653	-0.173051	-0.173051	4
12305000	574	-0.146616	-0.146616	1
12305000	653	0.26675	0.26675	1
12306000	574	0.192705	0.192705	2
12306000	653	-0.226554	-0.226554	2
12307000	574	-0.0489200111111111	-0.0398094	29
12307000	653	-0.0524601944444444	-0.1612285	29
12312000	574	-0.07668716	-0.105326	7
12312000	653	-0.05972624	-0.0241512	7
12331000	574	-0.0398094	-0.0398094	2
12331000	653	-0.183192	-0.183192	2
12332000	574	NA	NA	2
12332000	653	NA	NA	2
12341000	574	-0.00261926	-0.00261926	1
12341000	653	-0.00998802	-0.00998802	1
12346000	574	-0.019124	-0.019124	4
12346000	653	0.0303125	0.0303125	4
12401000	574	0.133624	0.133624	1
12401000	653	-0.0709079	-0.0709079	1
12429000	574	-0.08700735	-0.08700735	4
12429000	653	-0.0738871666666667	-0.125987	4
12430000	574	0.103751925	0.0415639	5
12430000	653	-0.08298825	-0.2163395	5
12449000	574	-0.108137175	-0.0804153	7
12449000	653	-0.0584267275	-0.066703505	7
12450000	574	-0.0104989416666667	0.0415639	20
12450000	653	-0.138515333333333	-0.226554	20
12451000	574	NA	NA	1
12451000	653	NA	NA	1
12473000	574	-0.0377434	-0.04152175	5
12473000	653	0.110343875	0.12459325	5
12513000	574	-0.00705283333333333	0.0089639	6
12513000	653	-0.0256238333333333	-0.04858525	6
12516000	574	-0.0743816666666667	-0.146616	4
12516000	653	0.0349811666666667	0.0303125	4
12517000	574	NA	NA	1
12517000	653	NA	NA	1
12518000	574	-0.146616	-0.146616	3
12518000	653	0.0303125	0.0303125	3
12519000	574	0.274587	0.298791	5
12519000	653	-0.182069333333333	-0.318209	5
12520000	574	0.0405176666666667	0.155259	8
12520000	653	-0.0579123333333333	-0.125987	8
13077000	574	0.411425	0.411425	2
13077000	653	-0.400885	-0.400885	2
13099000	574	-0.181297828571429	-0.192705	10
13099000	653	0.131825714285714	0.0824366	10
13100000	574	-0.2228326	-0.192705	10
13100000	653	0.15169796	0.0824366	10
13102000	574	-0.223662	-0.223662	1
13102000	653	0.0863064	0.0863064	1
13168000	574	0.0279135	0.0279135	3
13168000	653	0.12831925	0.12831925	3
13169000	574	0.000419149999999997	-0.0583857	4
13169000	653	-0.0853552	-0.1287734	4
13185000	574	-0.0909105	-0.1602995	8
13185000	653	0.002453825	0.00833315	8
13186000	574	-0.146616	-0.146616	1
13186000	653	0.0303125	0.0303125	1
13247000	574	-0.03194337	-0.00578441	5
13247000	653	0.0213329333333333	0.0449013	5
13265000	574	-0.121413	-0.146616	8
13265000	653	0.0228725	0.0303125	8
13266000	574	-0.148589305714286	-0.0702653	9
13266000	653	0.0671197	0.0476398	9
13267000	574	NA	NA	1
13267000	653	NA	NA	1
13268000	574	-0.312311666666667	-0.363439	3
13268000	653	0.232923666666667	0.242948	3
13271000	574	-0.0204968875	-0.05252605	11
13271000	653	0.0038337	-0.0321127	11
13272000	574	-0.268105975	-0.3260605	8
13272000	653	0.10599665	0.1521808	8
13276000	574	-0.1088115	-0.1088115	3
13276000	653	0.0191525	0.0191525	3
13322000	574	0.047334	0.047334	2
13322000	653	-0.17620025	-0.17620025	2
13327000	574	-0.01045418	-0.01045418	4
13327000	653	0.08586385	0.08586385	4
13328000	574	-0.143596883333333	-0.1923375	9
13328000	653	0.0195385166666667	-0.0042543	9
13372000	574	NA	NA	1
13372000	653	NA	NA	1
13373000	574	-0.2363035	-0.2363035	4
13373000	653	0.13737125	0.13737125	4
13374000	574	NA	NA	1
13374000	653	NA	NA	1
13375000	574	-0.210057	-0.210057	3
13375000	653	0.26675	0.26675	3
13376000	574	0.00669700000000001	0.153377	6
13376000	653	-0.0160780333333333	-0.0661101	6
13400000	574	-0.025248	-0.025248	6
13400000	653	-0.0172725	-0.0172725	6
13402000	574	0.270738	0.270738	1
13402000	653	-0.413797	-0.413797	1
13423000	574	NA	NA	1
13423000	653	NA	NA	1
13429000	574	-0.210057	-0.210057	4
13429000	653	0.212875	0.212875	4
13439000	574	-0.00417316	-0.00417316	3
13439000	653	0.217739	0.217739	3
13440000	574	-0.085366	-0.085366	2
13440000	653	-0.025494	-0.025494	2
13441000	574	NA	NA	1
13441000	653	NA	NA	1
13449000	574	-0.121309	-0.121309	2
13449000	653	-0.074999	-0.074999	2
13451000	574	-0.210057	-0.210057	1
13451000	653	-0.125987	-0.125987	1
13452000	574	0.03762955	0.03762955	2
13452000	653	0.0267175	0.0267175	2
13544000	574	NA	NA	1
13544000	653	NA	NA	1
13553000	574	0.158742	0.158742	4
13553000	653	-0.406873	-0.406873	4
13566000	574	-0.175060333333333	-0.146616	5
13566000	653	0.200884833333333	0.24443	5
13567000	574	-0.07434465	-0.0534033	11
13567000	653	-0.0197834	-0.0299328	11
13631000	574	0.0150465	0.0150465	4
13631000	653	-0.040128	-0.040128	4
13637000	574	NA	NA	1
13637000	653	NA	NA	1
13639000	574	0.0255452	0.0255452	2
13639000	653	-0.149415	-0.149415	2
13640000	574	-0.227902	-0.227902	1
13640000	653	0.150798	0.150798	1
13779000	574	-0.08275757	-0.08275757	2
13779000	653	0.05349305	0.05349305	2
13885000	574	-0.363439	-0.363439	4
13885000	653	0.242948	0.242948	4
13886000	574	-0.200202775	-0.258192	8
13886000	653	0.080225275	0.15151255	8
13888000	574	NA	NA	1
13888000	653	NA	NA	1
13889000	574	0.0415639	0.0415639	1
13889000	653	-0.226554	-0.226554	1
13891000	574	NA	NA	1
13891000	653	NA	NA	1
14035000	574	NA	NA	2
14035000	653	NA	NA	2
14036000	574	NA	NA	1
14036000	653	NA	NA	1
14039000	574	0.041564	0.041564	4
14039000	653	0.0539413	0.0539413	4
14040000	574	0.0377365666666667	-0.0400853	7
14040000	653	0.122998333333333	0.26675	7
14041000	574	0.0340363	0.0340363	2
14041000	653	0.206503	0.206503	2
14174000	574	0.0837164	0.0837164	2
14174000	653	-0.161728	-0.161728	2
14175000	574	-0.0320238	-0.0269846	7
14175000	653	0.02714462	0	7
14176000	574	0.137375083333333	0.1310238	7
14176000	653	-0.101011351666667	-0.1088474	7
14196000	574	-0.0952608666666667	-0.0899657	4
14196000	653	-0.0141047666666667	-0.0134901	4
14199000	574	-0.18236505	-0.18236505	4
14199000	653	0.192936	0.192936	4
14201000	574	-0.14221355	-0.14221355	3
14201000	653	0.14918575	0.14918575	3
14277000	574	-0.0173567755555556	-0.0255452	11
14277000	653	0.0778903111111111	0.132129	11
14278000	574	-0.048895575	-0.12025715	7
14278000	653	0.0758324	0.04120725	7
14284000	574	-0.0295559	-0.062299	8
14284000	653	0.0272312	0.0303125	8
14285000	574	-0.189837	-0.189837	1
14285000	653	0.0476398	0.0476398	1
14287000	574	-0.015817	-0.015817	6
14287000	653	-0.03505935	-0.03505935	6
14288000	574	-0.112673125	-0.146616	6
14288000	653	-0.0148494	-0.0148494	6
14289000	574	-0.109578	-0.109578	1
14289000	653	0.0434438	0.0434438	1
14290000	574	-0.146616	-0.146616	1
14290000	653	0.26675	0.26675	1
14299000	574	-0.11328446	-0.146616	9
14299000	653	0.07518188	0.0303125	9
14330000	574	-0.358392	-0.358392	1
14330000	653	0.291704	0.291704	1
14366000	574	0.411338	0.411338	1
14366000	653	-0.310877	-0.310877	1
14380000	574	-0.0749384	-0.0749384	2
14380000	653	-0.0027668	-0.0027668	2
14381000	574	0.169721257142857	0.230992	19
14381000	653	-0.1138442	-0.188228	19
14382000	574	-0.073287	-0.165844	12
14382000	653	-0.0575064333333333	0	12
14399000	574	NA	NA	1
14399000	653	NA	NA	1
14400000	574	-0.05900805	-0.05900805	4
14400000	653	0.049201	0.049201	4
14401000	574	0.0150465	0.0150465	4
14401000	653	-0.040128	-0.040128	4
14411000	574	0.165205	0.165205	2
14411000	653	-0.101037	-0.101037	2
14412000	574	0.0628160833333333	0.1002108	6
14412000	653	-0.0336358333333333	-0.07825195	6
14527000	574	0.0519695	0.0519695	1
14527000	653	0.0674855	0.0674855	1
14575000	574	0.148047269230769	0.15124	14
14575000	653	-0.1405179	-0.19071	14
14576000	574	0.137018	0.137018	1
14576000	653	0.0373641	0.0373641	1
14801000	574	-0.119428	-0.119428	1
14801000	653	0.107359	0.107359	1
14904000	574	-0.0042948	-0.0042948	5
14904000	653	0.1157835	0.1157835	5
14913000	574	-0.1495585	-0.1495585	4
14913000	653	0.16357795	0.16357795	4
14916000	574	NA	NA	1
14916000	653	NA	NA	1
14917000	574	0.139333	0.139333	4
14917000	653	-0.182729	-0.182729	4
14918000	574	NA	NA	3
14918000	653	NA	NA	3
14919000	574	0.171729	0.343847	9
14919000	653	-0.133055666666667	-0.366802	9
15006000	574	-0.170805466666667	-0.146616	7
15006000	653	0.0715770666666667	0.0303125	7
15007000	574	0.07985895	0.07985895	3
15007000	653	-0.0195985	-0.0195985	3
15008000	574	-0.08296248	-0.1502	6
15008000	653	-0.00852180000000001	-0.124077	6
15059000	574	-0.164774	-0.164774	2
15059000	653	0.1822415	0.1822415	2
15064000	574	0.12872	0.12872	1
15064000	653	-0.255718	-0.255718	1
15065000	574	-0.1826805	-0.1826805	2
15065000	653	0.1672226	0.1672226	2
15135000	574	0.0178901	-0.0398094	9
15135000	653	0.00839988888888889	0.0434438	9
15136000	574	-0.380351	-0.380351	3
15136000	653	0.211407	0.211407	3
15137000	574	-0.142758975	-0.15435305	8
15137000	653	0.084292145	0.0615603	8
15139000	574	-0.0501698	-0.0501698	3
15139000	653	0.0716571	0.0716571	3
15140000	574	0.193414	0.193414	1
15140000	653	-0.261915	-0.261915	1
15141000	574	-0.278849	-0.278849	2
15141000	653	0.0954217	0.0954217	2
15163000	574	-0.0080676	-0.0080676	5
15163000	653	-0.1224195	-0.1224195	5
15166000	574	NA	NA	2
15166000	653	NA	NA	2
15206000	574	0.173983	0.173983	2
15206000	653	-0.182729	-0.182729	2
15260000	574	-0.153092333333333	-0.325991	4
15260000	653	0.0874353333333333	0.24443	4
15261000	574	-0.07730388	-0.0677179	7
15261000	653	0.085491	0.24443	7
15262000	574	-0.2333498	-0.3063405	8
15262000	653	0.275345833333333	0.2462405	8
15263000	574	-0.086258575	-0.11298265	14
15263000	653	-0.021341125	-0.06252025	14
15264000	574	-0.13904465	-0.1759038	6
15264000	653	0.01944175	0.0425265	6
15336000	574	NA	NA	2
15336000	653	NA	NA	2
15337000	574	0.192705	0.192705	1
15337000	653	-0.226554	-0.226554	1
15346000	574	-0.00505127	-0.00505127	2
15346000	653	0.16981	0.16981	2
15353000	574	NA	NA	1
15353000	653	NA	NA	1
15354000	574	-0.268024	-0.268024	2
15354000	653	0.25559	0.25559	2
15356000	574	0.0766886666666667	0.192705	4
15356000	653	-0.0627496666666667	-0.206125	4
15447000	574	-0.0580901666666667	-0.081927	4
15447000	653	0.127628366666667	0.12645	4
15448000	574	-0.1098389	-0.159237	7
15448000	653	0.05764714	0.0679185	7
15539000	574	0.0122943333333333	-0.157701	5
15539000	653	-0.02032534	-0.00998802	5
15540000	574	0.172807	0.172807	2
15540000	653	0.0796768	0.0796768	2
15541000	574	-0.121080333333333	-0.210057	9
15541000	653	0.122516866666667	0.0796768	9
15563000	574	0.0217361	0.0217361	1
15563000	653	0.165172	0.165172	1
15564000	574	0.380216	0.380216	1
15564000	653	-0.212863	-0.212863	1
15693000	574	-0.0827981111111111	-0.118787	12
15693000	653	0.172450477777778	0.288504	12
15694000	574	-0.124328252857143	-0.0949158	31
15694000	653	0.152436638571429	0.214373	31
15695000	574	-0.113792292903226	-0.118787	38
15695000	653	0.159672487096774	0.233804	38
15722000	574	0.2351475	0.2351475	3
15722000	653	-0.2772125	-0.2772125	3
15723000	574	NA	NA	3
15723000	653	NA	NA	3
15724000	574	0.172807	0.172807	5
15724000	653	0.0796768	0.0796768	5
15726000	574	-0.210057	-0.210057	4
15726000	653	0.26675	0.26675	4
15727000	574	-0.0501698	-0.0501698	2
15727000	653	0.0796768	0.0796768	2
15728000	574	NA	NA	3
15728000	653	NA	NA	3
15897000	574	-0.325991	-0.325991	4
15897000	653	0.24443	0.24443	4
15899000	574	-0.06838555	-0.06838555	3
15899000	653	0.08820765	0.08820765	3
15900000	574	NA	NA	3
15900000	653	NA	NA	3
15901000	574	0.155259	0.155259	2
15901000	653	-0.295418	-0.295418	2
15905000	574	-0.210057	-0.210057	1
15905000	653	0.26675	0.26675	1
15906000	574	-0.018625	-0.018625	3
15906000	653	0.1732134	0.1732134	3
15907000	574	-0.008676	-0.008676	3
15907000	653	-0.0068395	-0.0068395	3
15908000	574	0.102151	0.102151	1
15908000	653	-0.107371	-0.107371	1
15909000	574	-0.325991	-0.325991	3
15909000	653	0.24443	0.24443	3
15914000	574	-0.04264865	-0.04264865	4
15914000	653	-0.04858525	-0.04858525	4
15926000	574	-0.210057	-0.210057	1
15926000	653	0.26675	0.26675	1
16198000	574	-0.170147	-0.170147	3
16198000	653	0.2080825	0.2080825	3
16199000	574	-0.08517535	-0.08517535	4
16199000	653	0.0236985	0.0236985	4
16238000	574	NA	NA	1
16238000	653	NA	NA	1
16241000	574	-0.210057	-0.210057	1
16241000	653	0.26675	0.26675	1
16279000	574	NA	NA	1
16279000	653	NA	NA	1
16280000	574	0.192705	0.192705	1
16280000	653	-0.226554	-0.226554	1
16285000	574	0.0150465	0.0150465	2
16285000	653	-0.040128	-0.040128	2
16291000	574	0.17127	0.17127	2
16291000	653	-0.0411035	-0.0411035	2
16292000	574	0.00518100000000001	0.00143399999999999	5
16292000	653	-0.07744585	-0.0937057	5
16349000	574	-0.0508445	-0.0508445	3
16349000	653	0.003375	0.003375	3
16366000	574	0.13421795	0.13421795	2
16366000	653	0.072415	0.072415	2
16417000	574	NA	NA	1
16417000	653	NA	NA	1
16423000	574	NA	NA	1
16423000	653	NA	NA	1
16424000	574	-0.0273987	-0.0273987	1
16424000	653	0.212875	0.212875	1
16576000	574	-0.338026	-0.338026	1
16576000	653	0.139832	0.139832	1
16588000	574	-0.0837985	-0.0837985	1
16588000	653	-0.0593489	-0.0593489	1
16669000	574	0.0234315	0.0402685	11
16669000	653	0.0128313	0.0434438	11
16670000	574	0.155259	0.155259	2
16670000	653	0.0434438	0.0434438	2
16677000	574	0.1502	0.1502	1
16677000	653	-0.251716	-0.251716	1
16692000	574	0.00551269000000001	-0.06618105	13
16692000	653	-0.029360261	0.03687815	13
16693000	574	0.1608615	0.23586	6
16693000	653	-0.09373925	-0.206125	6
16697000	574	-0.260719	-0.260719	1
16697000	653	0.0434438	0.0434438	1
16698000	574	-0.252312	-0.252312	2
16698000	653	0.379545	0.379545	2
16699000	574	-0.146616	-0.146616	3
16699000	653	0.0303125	0.0303125	3
16705000	574	0.155259	0.155259	1
16705000	653	-0.125987	-0.125987	1
16707000	574	-0.160998	-0.160998	2
16707000	653	0.1157475	0.1157475	2
16798000	574	0.050176	0.050176	2
16798000	653	-0.18729285	-0.18729285	2
16799000	574	0.475102	0.475102	2
16799000	653	-0.48938	-0.48938	2
16815000	574	0.062461	0.062461	1
16815000	653	-0.241656	-0.241656	1
16817000	574	0.066837795	0.066837795	2
16817000	653	-0.15097215	-0.15097215	2
16818000	574	-0.131822	-0.131822	1
16818000	653	-0.106432	-0.106432	1
16820000	574	0.00605625	0.00605625	3
16820000	653	-0.03806393	-0.03806393	3
16838000	574	-0.227336	-0.227336	1
16838000	653	0.172859	0.172859	1
16891000	574	0.0463938714285714	0.0398094	12
16891000	653	-0.0483821714285714	0.0631698	12
16898000	574	0.192705	0.192705	1
16898000	653	-0.0863064	-0.0863064	1
16937000	574	0.213306	0.213306	3
16937000	653	-0.08440915	-0.08440915	3
16938000	574	NA	NA	5
16938000	653	NA	NA	5
16945000	574	-0.2217955	-0.2217955	4
16945000	653	0.01285618	0.01285618	4
16946000	574	NA	NA	1
16946000	653	NA	NA	1
16960000	574	0.363352	0.363352	2
16960000	653	-0.206125	-0.206125	2
16963000	574	-0.000814466666666668	0.0415639	7
16963000	653	-0.0941266333333333	-0.127483	7
1.7e+07	574	0.0955583	0.0955583	1
1.7e+07	653	-0.118344	-0.118344	1
17006000	574	0.20245795	0.20245795	3
17006000	653	-0.0813406	-0.0813406	3
17007000	574	0.155219111111111	0.2147	23
17007000	653	-0.174770933333333	-0.263698	23
17008000	574	-0.0504688333333333	0.0928885	6
17008000	653	-0.077274	-0.183192	6
17014000	574	-0.0074895	-0.0074895	2
17014000	653	-0.00650899999999999	-0.00650899999999999	2
17015000	574	0.155259	0.155259	2
17015000	653	0.0434438	0.0434438	2
17019000	574	0.113385744444444	0.0415639	18
17019000	653	-0.0668682111111111	-0.109384	18
17071000	574	NA	NA	2
17071000	653	NA	NA	2
17072000	574	-0.210057	-0.210057	2
17072000	653	0.0303125	0.0303125	2
17073000	574	0.2422655	0.2422655	2
17073000	653	-0.290804	-0.290804	2
17119000	574	0.02375498	-0.00225738	17
17119000	653	-0.146101022222222	-0.130525	17
17120000	574	0.491924	0.491924	2
17120000	653	-0.486979	-0.486979	2
17122000	574	0.155259	0.155259	1
17122000	653	-0.125987	-0.125987	1
17123000	574	0.0538038777777778	-0.0147074	17
17123000	653	-0.0966736222222222	-0.125987	17
17162000	574	0.00832049999999999	-0.00655649999999999	9
17162000	653	-0.06715705	-0.1108411	9
17163000	574	0.142688733333333	0.0415639	7
17163000	653	-0.273129333333333	-0.226554	7
17164000	574	0.155259	0.155259	1
17164000	653	0.0434438	0.0434438	1
17169000	574	-0.105326	-0.105326	2
17169000	653	0.0716571	0.0716571	2
17170000	574	0.3302295	0.3302295	2
17170000	653	-0.251483	-0.251483	2
17176000	574	-0.0132007142857143	0.0415639	11
17176000	653	-0.0728054	-0.119251	11
17177000	574	0.20245795	0.20245795	8
17177000	653	-0.2163395	-0.2163395	8
17202000	574	-0.02686375	-0.02686375	3
17202000	653	-0.13803075	-0.13803075	3
17203000	574	0.108368	0.108368	1
17203000	653	-0.206125	-0.206125	1
17204000	574	0.0605693533333333	0.05305531	6
17204000	653	-0.0963794333333333	-0.1052033	6
17208000	574	NA	NA	1
17208000	653	NA	NA	1
17210000	574	-0.316931	-0.316931	1
17210000	653	0.0873952	0.0873952	1
17357000	574	0.025184	0.025184	3
17357000	653	-0.11944425	-0.11944425	3
17363000	574	0.136263975	0.1238505	4
17363000	653	-0.144844375	-0.179019	4
17369000	574	0.13683546	0.139333	8
17369000	653	-0.203780196	-0.226554	8
17370000	574	0.149336	0.149336	4
17370000	653	-0.381172	-0.381172	4
17380000	574	0.0786497	0.0786497	1
17380000	653	-0.252455	-0.252455	1
17381000	574	0.119467990909091	0.155259	13
17381000	653	-0.110387518181818	-0.040128	13
17382000	574	0.138487633333333	0.157645	8
17382000	653	-0.151117566666667	-0.1946585	8
17383000	574	0.134835	0.134835	5
17383000	653	-0.18840195	-0.18840195	5
17384000	574	0.0341029833333333	0.07496595	9
17384000	653	-0.0210434833333333	0.042127	9
17393000	574	0.18974045	0.18974045	2
17393000	653	-0.03602275	-0.03602275	2
17398000	574	0.155259	0.155259	3
17398000	653	-0.125987	-0.125987	3
17399000	574	0.026637	0.139333	4
17399000	653	-0.134196666666667	-0.275281	4
17400000	574	0.0798615	0.0798615	3
17400000	653	-0.1832972	-0.1832972	3
17425000	574	-0.0197548	-0.0398094	3
17425000	653	-0.09316214	-0.0863064	3
17427000	574	0.016981316	-0.00261926	23
17427000	653	-0.047340308	-0.0600113	23
17428000	574	-0.316931	-0.316931	2
17428000	653	0.0873952	0.0873952	2
17429000	574	-0.0934386666666667	-0.160888	4
17429000	653	-0.0520722	0.02414	4
17430000	574	0.155726666666667	0.192705	4
17430000	653	-0.154003466666667	-0.144641	4
17432000	574	-0.0675770555555556	-0.121309	13
17432000	653	-0.138737366666667	-0.144641	13
17433000	574	0.155259	0.155259	2
17433000	653	0.0434438	0.0434438	2
17434000	574	-0.146616	-0.146616	2
17434000	653	NA	NA	2
17435000	574	0.0342793	0.0342793	4
17435000	653	-0.00988700000000001	-0.00988700000000001	4
17464000	574	-0.0982431	-0.121309	9
17464000	653	-0.0779371571428571	-0.125987	9
17465000	574	-0.0892999	-0.0892999	2
17465000	653	-0.130368	-0.130368	2
17466000	574	-0.0064705	-0.0064705	5
17466000	653	-0.175383	-0.175383	5
17467000	574	-0.0793493	-0.0793493	5
17467000	653	-0.202320333333333	-0.225804	5
17474000	574	0.139333	0.139333	1
17474000	653	-0.275281	-0.275281	1
17475000	574	0.0714742	0.0714742	1
17475000	653	-0.298715	-0.298715	1
17676000	574	-0.0776191	-0.0776191	1
17676000	653	-0.17967	-0.17967	1
17679000	574	-0.0793493	-0.0793493	1
17679000	653	-0.0849023	-0.0849023	1
17686000	574	0.1746815	0.183344	6
17686000	653	-0.19726245	-0.1807937	6
17695000	574	-0.125971	-0.125971	2
17695000	653	0.0509848	0.0509848	2
17696000	574	NA	NA	2
17696000	653	NA	NA	2
17701000	574	0.108368	0.108368	6
17701000	653	-0.206125	-0.206125	6
17719000	574	0.07182725	0.139333	7
17719000	653	-0.119201425	-0.12248425	7
17720000	574	0.1348888	0.192705	5
17720000	653	-0.17604972	-0.206125	5
17721000	574	0.0118534507692308	-0.00377854	23
17721000	653	-0.0864647461538462	-0.0144515	23
17722000	574	-0.00168082999999999	0.0415639	20
17722000	653	-0.03179447	0.042127	20
17723000	574	0.0626036	0.108368	9
17723000	653	-0.14278192	-0.206125	9
17767000	574	-0.19415522	-0.376031	6
17767000	653	0.24926816	0.449425	6
17768000	574	NA	NA	1
17768000	653	NA	NA	1
17806000	574	-0.2246204	-0.2246204	4
17806000	653	0.160461	0.160461	4
17807000	574	0.0400452333333333	0.0150465	6
17807000	653	-0.150439066666667	-0.231063	6
17809000	574	0.211066333333333	0.108368	7
17809000	653	-0.303051333333333	-0.206125	7
17812000	574	0.0415639	0.0415639	5
17812000	653	0.0539415	0.0539415	5
17813000	574	-0.1180836	-0.105326	5
17813000	653	-0.0038113	0.0716571	5
17815000	574	NA	NA	2
17815000	653	NA	NA	2
17817000	574	-0.105057175	-0.12543885	7
17817000	653	0.1251347	0.0957079	7
17842000	574	0.409153	0.409153	1
17842000	653	-0.539147	-0.539147	1
17843000	574	0.0150465	0.0150465	2
17843000	653	0.183442	0.183442	2
17844000	574	0.0150465	0.0150465	1
17844000	653	0.183442	0.183442	1
17849000	574	-0.146616	-0.146616	1
17849000	653	0.0303125	0.0303125	1
17850000	574	0.0478778	0.0478778	1
17850000	653	-0.224263	-0.224263	1
17853000	574	0.0682446	0.0682446	1
17853000	653	-0.426225	-0.426225	1
17854000	574	-0.146616	-0.146616	1
17854000	653	0.0303125	0.0303125	1
17876000	574	0.0314643166666667	-0.05252605	10
17876000	653	-0.1191295	-0.226554	10
17877000	574	0.045096725	0.07496595	7
17877000	653	-0.097102	-0.07620825	7
17878000	574	NA	NA	2
17878000	653	NA	NA	2
17879000	574	0.1228205	0.0415639	9
17879000	653	-0.12065668	-0.183192	9
17880000	574	0.0478048	0.0478048	6
17880000	653	-0.1675525	-0.1675525	6
17889000	574	-0.0612653	-0.0612653	2
17889000	653	-0.206503	-0.206503	2
17892000	574	-0.165512	-0.165512	4
17892000	653	0.0716571	0.0716571	4
17893000	574	-0.0398094	-0.0398094	4
17893000	653	-0.183192	-0.183192	4
17894000	574	0.010335	0.155259	5
17894000	653	-0.04990162	-0.182729	5
17918000	574	0.0409836666666667	0.225586	10
17918000	653	0.0509783333333333	-0.030704	10
17924000	574	0.2780285	0.2780285	5
17924000	653	-0.1462157	-0.1462157	5
17925000	574	NA	NA	1
17925000	653	NA	NA	1
17926000	574	-0.034129975	0.0113116	14
17926000	653	0.015845925	-0.0214313	14
17938000	574	0.0928885	0.0928885	2
17938000	653	-0.306374	-0.306374	2
17939000	574	-0.0611299	-0.0611299	6
17939000	653	0.10216445	0.10216445	6
17940000	574	NA	NA	1
17940000	653	NA	NA	1
17941000	574	0.0415639	0.0415639	1
17941000	653	0.0539415	0.0539415	1
17944000	574	-0.20143795	-0.20143795	5
17944000	653	0.26317915	0.26317915	5
17945000	574	-0.185345	-0.185345	2
17945000	653	0.178804	0.178804	2
17947000	574	0.39048	0.39048	4
17947000	653	-0.4497975	-0.4497975	4
17948000	574	NA	NA	1
17948000	653	NA	NA	1
17949000	574	-0.434348	-0.434348	1
17949000	653	0.434358	0.434358	1
17951000	574	-0.105326	-0.105326	2
17951000	653	0.0716571	0.0716571	2
17954000	574	0.1118943	0.135419	3
17954000	653	-0.251618	-0.263698	3
17957000	574	NA	NA	1
17957000	653	NA	NA	1
17958000	574	-0.0881305	-0.0881305	2
17958000	653	0.1880324	0.1880324	2
17965000	574	-0.0968776	-0.094884	7
17965000	653	0.0806655714285714	0.151828	7
17984000	574	0.16488075	0.291673	5
17984000	653	-0.1250515	-0.212196	5
17994000	574	0.0167356333333333	0.0415639	4
17994000	653	0.0425659333333333	0.0434438	4
18018000	574	-0.0708621666666667	-0.146616	7
18018000	653	0.024292	0.0303125	7
18021000	574	NA	NA	1
18021000	653	NA	NA	1
18022000	574	NA	NA	1
18022000	653	NA	NA	1
18032000	574	0.12407375	0.12407375	3
18032000	653	-0.239305	-0.239305	3
18033000	574	-0.0273987	-0.0273987	1
18033000	653	-0.125987	-0.125987	1
18035000	574	0.08802916	0.0204218	6
18035000	653	-0.0831519	-0.0545478	6
18037000	574	-0.0838893666666667	-0.146616	3
18037000	653	-0.0553096666666667	0.0303125	3
18043000	574	-0.0117609166666667	0.00087725	12
18043000	653	0.00965906666666666	-0.0115683	12
18049000	574	0.1232439	0.108368	10
18049000	653	-0.129239975	-0.1462157	10
18050000	574	NA	NA	2
18050000	653	NA	NA	2
18052000	574	-0.09414335	-0.09414335	6
18052000	653	-0.01182	-0.01182	6
18053000	574	0.2989575	0.2989575	3
18053000	653	-0.331443	-0.331443	3
18087000	574	0.0167356333333333	0.0415639	3
18087000	653	-0.013911	0.0303125	3
18091000	574	-0.2804825	-0.2804825	3
18091000	653	0.23643725	0.23643725	3
18098000	574	-0.1096673	-0.0630971	5
18098000	653	0.1239707	0.0509848	5
18101000	574	0.363352	0.363352	1
18101000	653	-0.206125	-0.206125	1
18105000	574	NA	NA	1
18105000	653	NA	NA	1
18110000	574	NA	NA	1
18110000	653	NA	NA	1
18114000	574	-0.146616	-0.146616	2
18114000	653	0.0303125	0.0303125	2
18115000	574	0.0891522	0.135419	8
18115000	653	-0.04079904	-0.115256	8
18117000	574	-0.138333	-0.138333	2
18117000	653	0.0338954	0.0338954	2
18118000	574	-0.0112527	-0.0194902	4
18118000	653	0.0874635	0.0459025	4
18157000	574	0.0771485545454546	0.0928885	21
18157000	653	-0.142805881818182	-0.182729	21
18160000	574	0.0468273428571429	0.0415639	14
18160000	653	-0.0299718428571429	0.0434438	14
18161000	574	0.221762433333333	0.155259	5
18161000	653	-0.211825733333333	-0.125987	5
18162000	574	0.0613187	0.0613187	2
18162000	653	-0.127483	-0.127483	2
18166000	574	-0.395784	-0.395784	1
18166000	653	0.490013	0.490013	1
18167000	574	NA	NA	1
18167000	653	NA	NA	1
18169000	574	NA	NA	1
18169000	653	NA	NA	1
18174000	574	0.0478048	0.0478048	2
18174000	653	-0.223445	-0.223445	2
18175000	574	0.0977683666666667	0.0613187	8
18175000	653	-0.246303883333333	-0.260986	8
18176000	574	-0.0788796947368421	-0.113135	33
18176000	653	-0.0256619421052632	0.0303125	33
18177000	574	0.047605975	0.09841145	7
18177000	653	-0.14207055	-0.1762705	7
18178000	574	-0.314738	-0.314738	5
18178000	653	0.436083	0.436083	5
18189000	574	-0.139665	-0.139665	1
18189000	653	0.0713831	0.0713831	1
18190000	574	-0.0413595	-0.0413595	2
18190000	653	0.03892305	0.03892305	2
18191000	574	-0.360997	-0.360997	1
18191000	653	0.214373	0.214373	1
18220000	574	-0.02686375	-0.02686375	5
18220000	653	-0.07643975	-0.07643975	5
18227000	574	-0.0678744	-0.0678744	1
18227000	653	-0.115035	-0.115035	1
18257000	574	NA	NA	2
18257000	653	NA	NA	2
18259000	574	0.0415639	0.0415639	2
18259000	653	-0.226554	-0.226554	2
18263000	574	0.155259	0.155259	1
18263000	653	0.0434438	0.0434438	1
18264000	574	0.068347475	0.0515422	4
18264000	653	-0.1091808	-0.151913	4
18265000	574	-0.01238145	-0.01238145	2
18265000	653	-0.1675525	-0.1675525	2
18267000	574	0.056728975	0.0283052	4
18267000	653	-0.12173405	-0.151913	4
18268000	574	0.0902362	0.155259	3
18268000	653	-0.0321014666666667	0.0434438	3
18372000	574	0.10980355	0.0070826	7
18372000	653	-0.268163066666667	-0.226554	7
18383000	574	-0.14192826	-0.07519727	5
18383000	653	0.081297875	-0.00490775	5
18384000	574	-0.0343668333333333	-0.0352195	8
18384000	653	0.0720899666666667	0.0058229	8
18391000	574	0.3253287	0.363352	4
18391000	653	-0.318795666666667	-0.206125	4
18392000	574	-0.10403574	-0.0273987	8
18392000	653	0.1288335	0.0303125	8
18394000	574	-0.447971	-0.447971	2
18394000	653	0.489869	0.489869	2
18397000	574	0.0415639	0.0415639	1
18397000	653	-0.226554	-0.226554	1
18417000	574	-0.256952	-0.432365	11
18417000	653	0.248991666666667	0.451354	11
18418000	574	0.10036966875	0.155259	26
18418000	653	-0.11426845	-0.2549965	26
18419000	574	0.0704370083333333	0.07185745	24
18419000	653	-0.129298190909091	-0.206125	24
18420000	574	0.10478	0.255791	11
18420000	653	-0.1431863	-0.151913	11
18442000	574	-0.146616	-0.146616	1
18442000	653	0.0303125	0.0303125	1
18444000	574	0.521234	0.521234	2
18444000	653	-0.496904	-0.496904	2
18446000	574	0.108368	0.108368	1
18446000	653	-0.206125	-0.206125	1
18447000	574	0.0415639	0.0415639	1
18447000	653	-0.226554	-0.226554	1
18471000	574	0.127561	0.1405875	9
18471000	653	-0.270807025	-0.270384	9
18472000	574	NA	NA	1
18472000	653	NA	NA	1
18476000	574	0.108368	0.108368	1
18476000	653	-0.206125	-0.206125	1
18517000	574	-0.0870581666666667	-0.0403725	5
18517000	653	0.0751861333333333	0.0436004	5
18518000	574	0.07496595	0.07496595	2
18518000	653	-0.07609175	-0.07609175	2
18549000	574	0.0246613	-0.0273987	5
18549000	653	0.026353258	0.0539415	5
18550000	574	0.3535995	0.3535995	3
18550000	653	-0.2163395	-0.2163395	3
18551000	574	0.061118302	0.0415639	16
18551000	653	-0.07961149	-0.151913	16
18552000	574	0.135419	0.135419	3
18552000	653	0.0716571	0.0716571	3
18553000	574	-0.146616	-0.146616	1
18553000	653	0.0303125	0.0303125	1
18570000	574	0.00432150000000001	0.00432150000000001	2
18570000	653	-0.13255275	-0.13255275	2
18572000	574	0.1971535	0.156686	7
18572000	653	-0.212964566666667	-0.22938225	7
18576000	574	-0.08700735	-0.08700735	2
18576000	653	0.0434438	0.0434438	2
18577000	574	-0.0273987	-0.0273987	1
18577000	653	-0.206125	-0.206125	1
18579000	574	-0.014886625	-0.06640475	4
18579000	653	-0.075544975	-0.14757245	4
18580000	574	NA	NA	1
18580000	653	NA	NA	1
18581000	574	0.206922	0.206922	1
18581000	653	-0.204754	-0.204754	1
18582000	574	NA	NA	1
18582000	653	NA	NA	1
18583000	574	0.331252	0.331252	1
18583000	653	-0.473	-0.473	1
18584000	574	0.00719058	-0.0273987	7
18584000	653	-0.01074974	0.0434438	7
18585000	574	-0.0273987	-0.0273987	3
18585000	653	-0.125987	-0.125987	3
18591000	574	-0.0891629455555556	-0.00545681	11
18591000	653	0.0516451888888889	-0.0210011	11
18594000	574	-0.304483	-0.304483	1
18594000	653	-0.04375	-0.04375	1
18595000	574	-0.210057	-0.210057	1
18595000	653	0.0303125	0.0303125	1
18597000	574	NA	NA	2
18597000	653	NA	NA	2
18598000	574	0.116188403333333	0.08197306	16
18598000	653	-0.07716765	-0.1023252	16
18622000	574	NA	NA	2
18622000	653	NA	NA	2
18625000	574	0.0718295	0.0928885	3
18625000	653	-0.0865167	-0.0984671	3
18626000	574	NA	NA	1
18626000	653	NA	NA	1
18628000	574	NA	NA	1
18628000	653	NA	NA	1
18637000	574	-0.0273987	-0.0273987	2
18637000	653	0.212875	0.212875	2
18638000	574	NA	NA	1
18638000	653	NA	NA	1
18639000	574	NA	NA	1
18639000	653	NA	NA	1
18646000	574	-0.198755	-0.198755	1
18646000	653	0.147972	0.147972	1
18651000	574	-0.0324027833333333	-0.06636235	7
18651000	653	-0.0458285333333333	-0.09299915	7
18652000	574	-0.088287	-0.088287	4
18652000	653	0.230809	0.230809	4
18657000	574	NA	NA	1
18657000	653	NA	NA	1
18658000	574	-0.0398094	-0.0398094	3
18658000	653	-0.0600113	-0.0600113	3
18681000	574	0.200007633333333	0.214612	4
18681000	653	-0.312297333333333	-0.343536	4
18682000	574	-0.0925527	-0.0925527	6
18682000	653	0.159137	0.159137	6
18685000	574	-0.0800564333333333	-0.0136723	10
18685000	653	0.00766108333333334	-0.07960525	10
18686000	574	-0.0255156333333333	0.0415639	22
18686000	653	0.047774325	0.0539415	22
18687000	574	0.05903058	0.0415639	7
18687000	653	-0.03776002	0.0434438	7
18690000	574	-0.0209500142857143	0.0415639	11
18690000	653	-0.0651234142857143	-0.125987	11
18691000	574	-0.0112513325	0.0415639	11
18691000	653	0.02743525	0.042127	11
18693000	574	-0.005481075	0.0415639	12
18693000	653	-0.162337375	-0.226554	12
18695000	574	-0.105326	-0.105326	1
18695000	653	0.0716571	0.0716571	1
18745000	574	0.221658633333333	0.247249	4
18745000	653	-0.234686666666667	-0.226554	4
18747000	574	0.0150465	0.0150465	3
18747000	653	-0.263698	-0.263698	3
18748000	574	0.543915	0.543915	4
18748000	653	-0.47226	-0.47226	4
18750000	574	-0.109578	-0.109578	2
18750000	653	0.0539415	0.0539415	2
18770000	574	-0.0120015333333333	-0.0273987	5
18770000	653	-0.194534666666667	-0.226554	5
18771000	574	0.077711	0.077711	2
18771000	653	-0.022762	-0.022762	2
18772000	574	0.072429	0.072429	4
18772000	653	-0.2949065	-0.2949065	4
18773000	574	-0.15419475	-0.2714395	7
[truncated: 6,733 more rows]
