# Supplementary material for: Repeated origins, widespread gene flow, and allelic interactions of target-site herbicide resistance mutations
Source: eLife. 2022 Jan 17;11:e70242. doi: 10.7554/eLife.70242 (PMC8798060; doi:10.7554/eLife.70242)
Supplement: Figure 4—source data 2. [file elife-70242-fig4-data2.zip]

Archive with 4 entries (4 files):
- Amaranthus_Essex_PCA_WG_raw_data.txt
- __MACOSX/._Amaranthus_Essex_PCA_WG_raw_data.txt
- Amaranthus_Essex_PCA_2mb_raw_data.txt
- __MACOSX/._Amaranthus_Essex_PCA_2mb_raw_data.txt
