# Supplementary material for: Repeated origins, widespread gene flow, and allelic interactions of target-site herbicide resistance mutations
Source: eLife. 2022 Jan 17;11:e70242. doi: 10.7554/eLife.70242 (PMC8798060; doi:10.7554/eLife.70242)
Supplement: Figure 4—source data 3. [file elife-70242-fig4-data3.txt]

win	mut	CHR_B	mean_win	median_win	n
0	653	Scaffold_4	-0.0395581831707317	-0.0563569	138
1e+05	653	Scaffold_15	0.0161075165151515	0.0303125	196
1e+05	653	Scaffold_2	0.0861165664367816	0.194189	146
2e+05	653	Scaffold_1	0.0297353361403509	0.04869265	185
2e+05	653	Scaffold_15	-0.00839722431034483	-0.006805555	187
2e+05	653	Scaffold_2	0.00084882901098901	0.0434438	162
2e+05	653	Scaffold_4	0.0261610958064516	0.02836915	122
3e+05	653	Scaffold_1	0.00728212095238095	0.0303125	105
3e+05	653	Scaffold_15	0.044558342345679	0.0303125	129
3e+05	653	Scaffold_16	-0.026398103255814	0.008009655	128
3e+05	653	Scaffold_2	0.0311388058823529	0.0539415	134
3e+05	653	Scaffold_4	-0.000803034411764708	0.0303125	151
3e+05	653	Scaffold_5	-0.0745500159090909	-0.03201555	133
3e+05	653	Scaffold_8	0.0448372035365854	0.0434438	159
4e+05	653	Scaffold_15	-0.0189937874117647	0.0303125	164
4e+05	653	Scaffold_16	-0.0314158030666667	-0.0239031	131
4e+05	653	Scaffold_2	0.0484419077922078	0.0716571	139
4e+05	653	Scaffold_4	-0.01165092	0.0303125	212
4e+05	653	Scaffold_5	-0.0133220551315789	0.0303125	127
4e+05	653	Scaffold_8	0.0195825157303371	0.0303125	145
5e+05	653	Scaffold_1	-0.0206757657258065	0.02774365	218
5e+05	653	Scaffold_15	-0.0247003226027397	-0.0516289	130
5e+05	653	Scaffold_16	-0.0287635802362205	0.0254432	204
5e+05	653	Scaffold_2	-0.0104317581060606	0.02722625	212
5e+05	653	Scaffold_4	-0.02493319	0.0303125	145
5e+05	653	Scaffold_5	-0.00900036166666667	0.0303125	203
6e+05	653	Scaffold_1	0.00132524029411765	0.00360162	197
6e+05	653	Scaffold_16	-0.00836616129032258	0.0188931	103
6e+05	653	Scaffold_3	-0.0213717069642857	-0.0473379	106
6e+05	653	Scaffold_5	0.00657285714285714	0.0434438	132
6e+05	653	Scaffold_6	0.00858783052631579	-0.00998802	138
7e+05	653	Scaffold_1	-0.00151444214285714	0.02414	264
7e+05	653	Scaffold_15	-0.0392698289380531	-0.00698507	184
7e+05	653	Scaffold_3	-0.00369104808823529	0.003349025	111
7e+05	653	Scaffold_4	-0.0199089147787611	0.0434438	200
7e+05	653	Scaffold_5	-0.016259604875	0.013256555	137
7e+05	653	Scaffold_6	0.0169144341071429	0.03687815	162
7e+05	653	Scaffold_8	0.0159040808	0.0303125	155
8e+05	653	Scaffold_3	-0.0412284963207547	-0.01832485	155
8e+05	653	Scaffold_4	-0.0163277678846154	0.0303125	184
8e+05	653	Scaffold_5	-0.00580598076923077	-0.0539757	138
8e+05	653	Scaffold_6	0.0166742621875	0.0303125	118
8e+05	653	Scaffold_8	0.0187912293939394	0.0303125	137
9e+05	653	Scaffold_15	-0.0215336979166667	0.0303125	107
9e+05	653	Scaffold_5	0.0306883203125	0.0303125	125
9e+05	653	Scaffold_8	-0.0137327645783133	0.00237311	141
1e+06	653	Scaffold_1	0.0141937372173913	0.0434438	181
1e+06	653	Scaffold_12	-0.025911700625	-0.001296625	135
1e+06	653	Scaffold_15	0.00900903253333333	0.0303125	249
1e+06	653	Scaffold_3	-0.0248682862376238	-0.00998802	179
1e+06	653	Scaffold_5	-0.0646103308928571	-0.125987	130
1e+06	653	Scaffold_8	0.00879620016393443	0.0331804	110
1100000	653	Scaffold_1	-0.0461006649230769	-0.040128	115
1100000	653	Scaffold_12	-0.0486437401086957	-0.05813075	174
1100000	653	Scaffold_15	0.0255136986206897	0.0434438	149
1100000	653	Scaffold_3	-0.0348244588	0.00206983	136
1100000	653	Scaffold_5	-0.068678667032967	-0.107371	140
1100000	653	Scaffold_8	-0.0231422951282051	0.02414	215
1200000	653	Scaffold_1	-0.0247504702409639	0.00206983	166
1200000	653	Scaffold_4	-0.000284557816091954	-0.00304632	174
1200000	653	Scaffold_5	-0.0145932689655172	0.0219198	115
1300000	653	Scaffold_1	-0.0501036598888889	-0.0656246	185
1300000	653	Scaffold_12	0.0468527068965517	0.0434438	106
1300000	653	Scaffold_15	-0.0239836114388489	0.0303125	218
1300000	653	Scaffold_2	-0.0174146106382979	-0.0504393	147
1300000	653	Scaffold_3	0.0553349212280702	0.0434438	110
1300000	653	Scaffold_5	0.00269375852631579	0	161
1300000	653	Scaffold_8	-0.0232980391666667	-0.01768155	102
1400000	653	Scaffold_15	-0.0137455743023256	0.007196555	139
1400000	653	Scaffold_16	-0.0105889201694915	-0.0256394	101
1400000	653	Scaffold_2	0.010094904957265	0.0203137	192
1400000	653	Scaffold_3	0.00361444857142857	0.01202	137
1400000	653	Scaffold_4	0.0298890393162393	0.0303125	147
1400000	653	Scaffold_5	-0.0348826409259259	-0.02861885	112
1400000	653	Scaffold_6	0.00428483053435114	0.00237311	248
1400000	653	Scaffold_8	-0.0135504581081081	0.02414	130
1500000	653	Scaffold_1	-0.0330929168235294	0.00389627	122
1500000	653	Scaffold_12	0.00414638892857143	0.0303125	106
1500000	653	Scaffold_15	0.0212656025	0.0434438	120
1500000	653	Scaffold_16	-0.035601315	-0.06856035	118
1500000	653	Scaffold_3	0.00379925539130435	-0.0332235	202
1500000	653	Scaffold_4	0.0144407033613445	0.0303125	175
1500000	653	Scaffold_5	0.0418836428571429	0.0375874	107
1500000	653	Scaffold_6	-0.0633741022222222	-0.0600113	119
1500000	653	Scaffold_8	-0.0410067911320755	-0.0786535	108
1600000	653	Scaffold_1	-0.00586244935779817	0.0177179	175
1600000	653	Scaffold_12	-0.0254555930434783	-0.0600113	124
1600000	653	Scaffold_15	0.00928725609756098	0.0434438	123
1600000	653	Scaffold_16	0.0421198214953271	0.0434438	173
1600000	653	Scaffold_2	-0.000878651136363638	0.0266894	153
1700000	653	Scaffold_15	-0.0118633496341463	0.0303125	292
1700000	653	Scaffold_3	-0.000343147383177572	0.01202	185
1700000	653	Scaffold_4	0.0181654795789474	0.0303125	155
1700000	653	Scaffold_8	0.00651910767857143	0.0303125	114
1800000	653	Scaffold_1	-0.002611993375	-0.0332235	124
1800000	653	Scaffold_16	0.0325863887640449	0.0434438	118
1800000	653	Scaffold_2	-0.0201113565217391	0.0303125	105
1800000	653	Scaffold_3	-0.0260177806818182	-0.0239031	163
1800000	653	Scaffold_4	0.00460340626666667	0.00206983	119
1800000	653	Scaffold_5	-0.0226349691089109	-0.040128	174
1800000	653	Scaffold_8	0.00678049363636363	0.0303125	120
1900000	653	Scaffold_1	-0.0890724033333333	-0.129325	103
1900000	653	Scaffold_2	-0.001265595	-0.00590899	107
1900000	653	Scaffold_3	-0.0272115151748252	-0.0239031	238
1900000	653	Scaffold_4	-0.0138911527777778	0.0247916	108
1900000	653	Scaffold_5	-0.0352985389873418	-0.0515027	120
1900000	653	Scaffold_8	0.0112461304	0.0303125	119
1900000	653	Scaffold_9	-0.0136320159459459	-0.0863064	122
2e+06	653	Scaffold_12	0.00553819012345679	-0.013291	153
2e+06	653	Scaffold_3	0.03473284384	-0.00998802	183
2e+06	653	Scaffold_4	0.00909283386138614	0.0303125	171
2e+06	653	Scaffold_5	-0.01856525046875	-0.03474935	114
2e+06	653	Scaffold_8	-0.000429315846153847	0.00237311	112
2100000	653	Scaffold_3	-0.0121850658585859	-0.0600113	155
2100000	653	Scaffold_4	-0.0896832734375	-0.0946701	111
2100000	653	Scaffold_5	-0.0389519993589744	-0.03614255	158
2100000	653	Scaffold_8	-0.0017089171875	0.0343652	114
2200000	653	Scaffold_12	0.0315693968181818	0.02849325	116
2200000	653	Scaffold_16	0.00160985712871287	0.0303125	167
2200000	653	Scaffold_3	0.00599974108333334	0.0303125	197
2200000	653	Scaffold_5	-0.0207885208955224	-0.040128	121
2200000	653	Scaffold_8	0.0115391102352941	0.0303125	165
2300000	653	Scaffold_1	0.0595011848484848	0.141868	140
2300000	653	Scaffold_12	-0.00926694547619047	-0.007801035	125
2300000	653	Scaffold_16	-0.0115993558227848	0.0303125	276
2300000	653	Scaffold_3	-0.00270689741935484	0.0303125	117
2300000	653	Scaffold_4	-0.0241813469354839	-0.010318955	122
2300000	653	Scaffold_5	-0.0119238042592593	-0.03201555	106
2300000	653	Scaffold_8	0.0463272931313131	0.0539415	178
2400000	653	Scaffold_1	0.0511180543678161	0.0539415	181
2400000	653	Scaffold_2	-0.00785218619631902	-0.0134157	257
2400000	653	Scaffold_3	-0.0238192333684211	-0.0373718	180
2400000	653	Scaffold_5	-0.00426413134146341	-0.0600113	177
2400000	653	Scaffold_8	0.00715152321428571	0.03687815	103
2500000	653	Scaffold_1	0.00837690362637362	0.0303125	204
2500000	653	Scaffold_16	0.00528688097744361	0.0303125	201
2500000	653	Scaffold_3	-0.078338214502924	-0.125987	293
2500000	653	Scaffold_4	0.00751459	0.0136462	187
2500000	653	Scaffold_5	0.0184687754639175	0.0303125	186
2600000	653	Scaffold_2	0.00948257736842105	0.0303125	102
2600000	653	Scaffold_3	-0.0500345636363636	-0.0938874	111
2600000	653	Scaffold_5	0.0304882014666667	0.0528516	134
2600000	653	Scaffold_8	-0.0111460149038462	-0.0239031	175
2700000	653	Scaffold_1	-0.078071326746988	-0.106737	141
2700000	653	Scaffold_12	0.0131312383823529	0.013104915	153
2700000	653	Scaffold_16	-0.0144650337096774	0.00326519	119
2700000	653	Scaffold_2	-0.0308064750909091	0.00237311	158
2700000	653	Scaffold_3	-0.0480039076851852	-0.0614473	175
2700000	653	Scaffold_5	-0.0206424390322581	0.008455695	109
2700000	653	Scaffold_8	-0.00247279321428572	0.0303125	227
2800000	653	Scaffold_12	-0.00495046060606061	0.0303125	141
2800000	653	Scaffold_15	0.0411590096296296	0.0434438	162
2800000	653	Scaffold_3	-0.0535011912	-0.107371	155
2800000	653	Scaffold_4	-0.0321172635251799	-0.0600113	240
2900000	653	Scaffold_15	-0.0101930364935065	0.0434438	144
2900000	653	Scaffold_2	0.0481932186813187	0.0631698	147
2900000	653	Scaffold_3	-0.0464601797101449	-0.0407879	133
2900000	653	Scaffold_8	0.0371776847191011	0.0434438	159
3e+06	653	Scaffold_12	0.0161485384883721	0.001501475	166
3e+06	653	Scaffold_15	0.035044586641791	0.0303125	227
3e+06	653	Scaffold_16	-0.0325197205154639	-0.00535707	153
3e+06	653	Scaffold_2	0.0256996068	0.0303125	200
3e+06	653	Scaffold_3	-0.0188279896103896	-0.040128	154
3100000	653	Scaffold_1	-0.0389732582142857	0.004027875	149
3100000	653	Scaffold_12	0.00493440517241379	-0.00538673	148
3100000	653	Scaffold_2	-0.0925973733093525	-0.127483	249
3100000	653	Scaffold_3	-0.0659887	-0.125987	108
3100000	653	Scaffold_5	-0.0379236444230769	-0.09877455	106
3100000	653	Scaffold_6	0.0144079730666667	-0.0303125	117
3100000	653	Scaffold_8	0.0104684329411765	0.0113633	101
3200000	653	Scaffold_1	-0.0642773588	-0.0619053	127
3200000	653	Scaffold_12	-0.00715443206896552	-0.02097583	111
3200000	653	Scaffold_4	-0.0416359255844156	0.00538714	121
3200000	653	Scaffold_5	0.0451798271666667	0.0434438	118
3300000	653	Scaffold_12	0.0341385733928571	0.0434438	216
3300000	653	Scaffold_15	-0.0245714453846154	0.0303125	168
3300000	653	Scaffold_2	0.0300395442465753	0.0303125	214
3300000	653	Scaffold_4	-0.0565823217741935	-0.08247995	184
3400000	653	Scaffold_16	-0.00221929428571429	0.0303125	107
3400000	653	Scaffold_4	-0.0390588220610687	-0.0604059	209
3500000	653	Scaffold_1	-0.0266287267605634	0.0138707	137
3500000	653	Scaffold_16	-0.0199542349253731	0.00645686	119
3500000	653	Scaffold_2	-0.045151624502924	-0.0808597	254
3500000	653	Scaffold_3	-0.0387454814545455	-0.040128	101
3500000	653	Scaffold_4	-0.0616121104819277	-0.0901781	153
3500000	653	Scaffold_5	0.0318929537037037	0.0383121	103
3500000	653	Scaffold_8	-0.0176665578571429	-0.00535707	122
3600000	653	Scaffold_1	-0.0242630412698413	0.0303125	120
3600000	653	Scaffold_2	0.0125692490196078	0.0303125	108
3600000	653	Scaffold_5	0.012169412962963	0.0307304	276
3600000	653	Scaffold_8	-0.0389919886238532	0.00389627	217
3700000	653	Scaffold_1	-0.0178385972727273	0.0303125	155
3700000	653	Scaffold_2	0.0548442914492754	0.0303125	111
3700000	653	Scaffold_3	-0.0173789585135135	-0.0387499	124
3700000	653	Scaffold_4	-0.0115116837078652	0.0136462	134
3700000	653	Scaffold_5	-0.00188774857142857	0.03472755	117
3800000	653	Scaffold_1	-0.00909691607142857	0.0369653	101
3800000	653	Scaffold_12	-0.0406661895652174	-0.0239031	192
3800000	653	Scaffold_2	0.01526162488	0.0303125	212
3800000	653	Scaffold_3	-0.0434597507246377	-0.0661101	112
3800000	653	Scaffold_4	-0.0352732281707317	0.0256568	115
3800000	653	Scaffold_5	-0.016395503968254	-0.0210135	121
3800000	653	Scaffold_8	-0.0885654753846154	-0.0639098	109
3900000	653	Scaffold_15	-0.0125649615306122	0.0303125	174
3900000	653	Scaffold_16	0.0247997799173554	0.0434438	191
3900000	653	Scaffold_3	-0.0407216888235294	-0.0614473	139
3900000	653	Scaffold_5	-0.012039915942029	0.0434438	123
3900000	653	Scaffold_8	-0.00636742242857143	0.02414	133
4e+06	653	Scaffold_1	-0.000684971917808221	0.0434438	110
4e+06	653	Scaffold_12	0.000337454117647059	0.00211621	201
4e+06	653	Scaffold_15	0.00250795021052631	0.0303125	175
4e+06	653	Scaffold_2	0.015837805212766	0.03758995	167
4e+06	653	Scaffold_3	-0.0123302332692308	-0.00582793	192
4e+06	653	Scaffold_4	-0.0294207983928571	0.016342805	107
4e+06	653	Scaffold_5	-0.0232835924038462	0.0506227	170
4100000	653	Scaffold_12	0.00240749255102041	0.0126888	187
4100000	653	Scaffold_15	0.00643829139240506	0.0303125	126
4100000	653	Scaffold_4	0.00119100320987654	0.0434438	140
4100000	653	Scaffold_5	-0.0133883427722772	-0.00460014	188
4200000	653	Scaffold_1	0.000166931688311688	0.0303125	119
4200000	653	Scaffold_12	-0.0104648724509804	0.0303125	161
4200000	653	Scaffold_15	0.0206927084337349	0.0434438	140
4200000	653	Scaffold_2	0.0317109291304348	0.0539415	110
4200000	653	Scaffold_3	0.00190779768115942	0.0190559	110
4200000	653	Scaffold_4	-0.00538114576271186	0.03687815	173
4200000	653	Scaffold_5	0.0414389431034483	0.0539415	101
4300000	653	Scaffold_15	0.0379288398795181	0.0539415	152
4300000	653	Scaffold_3	-0.00569411256410257	0.00353921	152
4300000	653	Scaffold_8	-0.0181236789473684	0.0303125	106
4400000	653	Scaffold_1	0.0325861472839506	0.0303125	130
4400000	653	Scaffold_15	-0.00837450649122807	0.0303125	120
4400000	653	Scaffold_16	-0.0207133922222222	-0.013291	110
4400000	653	Scaffold_3	-0.0187948642105263	-0.0760213	155
4400000	653	Scaffold_8	0.0169673277310924	0.0434438	195
4500000	653	Scaffold_12	0.0166701164383562	0.0434438	144
4500000	653	Scaffold_15	0.0293962469090909	0.0303125	114
4500000	653	Scaffold_3	-0.0133206020560748	-0.0159808	184
4500000	653	Scaffold_5	0.0193653873015873	0.0303125	121
4600000	653	Scaffold_15	0.00469538931034483	0.0303125	220
4600000	653	Scaffold_2	-0.0221154255555556	-0.0142178	140
4600000	653	Scaffold_5	0.00215091253731343	0.0303125	115
4600000	653	Scaffold_8	0.0233858191489362	0.0303125	138
4700000	653	Scaffold_1	-0.0236662718987342	-0.0160525	138
4700000	653	Scaffold_15	-0.0204709455970149	0.005254565	222
4700000	653	Scaffold_2	-0.0310247148333333	-0.04321855	113
4700000	653	Scaffold_5	-0.007397642875817	-0.00998802	273
4700000	653	Scaffold_8	-0.00611781767441861	0.0303125	131
4800000	653	Scaffold_1	0.0104972176470588	0.0303125	115
4800000	653	Scaffold_15	0.00672304632352941	0.0303125	292
4800000	653	Scaffold_16	-0.0493585934210526	0.020487665	115
4800000	653	Scaffold_4	0.00759528405797101	0.0303125	101
4800000	653	Scaffold_5	-0.0370152719047619	-0.0332235	103
4900000	653	Scaffold_1	0.0694830184615385	0.0716571	111
4900000	653	Scaffold_12	0.0104955477536232	0.0434438	212
4900000	653	Scaffold_16	-0.085906086779661	-0.040128	102
4900000	653	Scaffold_2	0.0284394611309524	0.0303125	259
4900000	653	Scaffold_5	-0.0128114753030303	0.00206983	203
4900000	653	Scaffold_8	-0.0141828677464789	0.0303125	196
5e+06	653	Scaffold_1	-0.00980373537313433	-0.0239031	121
5e+06	653	Scaffold_15	-0.012173945212766	-0.03782035	203
5e+06	653	Scaffold_2	-0.0191513890322581	0.0303125	150
5e+06	653	Scaffold_3	-0.026300464787234	-0.0290643	170
5e+06	653	Scaffold_5	-0.034340322037037	-0.02108295	171
5e+06	653	Scaffold_8	0.00763571894736842	0.0434438	145
5100000	653	Scaffold_1	0.0306242287878788	0.03687815	116
5100000	653	Scaffold_2	-0.00593715723577236	-0.0239031	254
5100000	653	Scaffold_3	0.00942003573770492	0.0303125	120
5100000	653	Scaffold_5	-0.00754860525641026	0.0303125	154
5100000	653	Scaffold_8	-0.0493129171052632	0.01614675	132
5200000	653	Scaffold_1	-0.00689776150943397	0.0303125	115
5200000	653	Scaffold_16	0.00108682043010753	0.0303125	185
5200000	653	Scaffold_2	0.00621204989473684	0.0303125	143
5200000	653	Scaffold_3	-0.000293674186046513	0.0303125	149
5300000	653	Scaffold_1	-0.00636627949367089	0.0136462	125
5300000	653	Scaffold_16	-0.0212575862745098	-0.0657655	106
5300000	653	Scaffold_2	0.0209787306493507	0.0303125	130
5300000	653	Scaffold_5	-0.020256882	-0.0238615	145
5300000	653	Scaffold_8	0.0294826368421053	0.0434438	119
5400000	653	Scaffold_15	-0.0173185558947368	-0.0238199	167
5400000	653	Scaffold_3	-0.0177948842105263	0.0303125	116
5400000	653	Scaffold_5	0.00160034838709677	0.02722625	103
5400000	653	Scaffold_6	-0.03523014	-0.02850015	124
5400000	653	Scaffold_8	0.018653181119403	0.0434438	237
5500000	653	Scaffold_15	0.0148601559292035	0.0434438	201
5500000	653	Scaffold_4	0.0195348152777778	-0.0239031	131
5500000	653	Scaffold_8	0.0418594684693878	0.0631698	159
5600000	653	Scaffold_15	-0.0336935908695652	0.0434438	190
5600000	653	Scaffold_16	-0.101001750444444	0.00841468	158
5600000	653	Scaffold_2	0.0160189687610619	0.0303125	177
5600000	653	Scaffold_8	0.0535721632394366	0.0434438	124
5700000	653	Scaffold_1	-0.0139889717241379	-0.00460014	144
5700000	653	Scaffold_15	-0.0046182623655914	0.0434438	158
5700000	653	Scaffold_16	-0.0169918802631579	0.0303125	146
5700000	653	Scaffold_5	0.0346273884810127	0.0303125	145
5700000	653	Scaffold_8	0.0124523017391304	0.0303125	166
5800000	653	Scaffold_1	-0.0244158823076923	-0.040128	153
5800000	653	Scaffold_12	-0.00502560153846154	0.0140945	158
5800000	653	Scaffold_2	0.0108127837837838	0.03687815	137
5800000	653	Scaffold_8	0.0252698942028985	0.0434438	120
5900000	653	Scaffold_2	0.00605390120567376	0.0303125	235
5900000	653	Scaffold_3	-0.00318589519480519	0.0303125	106
5900000	653	Scaffold_8	-0.00139437120689655	0.0488034	101
6e+06	653	Scaffold_12	0.0145108261261261	0.0479401	194
6e+06	653	Scaffold_15	-0.0236905778	0.016342805	107
6e+06	653	Scaffold_3	-0.0753404372881356	-0.108592	114
6e+06	653	Scaffold_8	-0.0296033107142857	0.00513985	109
6100000	653	Scaffold_12	0.0763106542352941	0.0845779	141
6100000	653	Scaffold_16	-0.0331805065822785	-0.00998802	136
6100000	653	Scaffold_2	-0.0404733654022989	-0.040128	152
6100000	653	Scaffold_5	2.88794871794868e-05	0.03687815	133
6200000	653	Scaffold_15	0.0529517738571429	0.0434438	150
6200000	653	Scaffold_2	-0.0205560701298701	0.0194656	136
6200000	653	Scaffold_6	-0.0491533372413793	-0.0600113	141
6200000	653	Scaffold_8	0.0307830892682927	0.03225305	144
6300000	653	Scaffold_1	-0.00123267440677966	-0.0202456	101
6300000	653	Scaffold_12	-0.00697747236363637	0.0340713	102
6300000	653	Scaffold_15	0.0365061293258427	0.0434438	172
6300000	653	Scaffold_16	-0.0871923435955056	-0.04375	148
6400000	653	Scaffold_1	-0.0185981367567568	-0.0863064	120
6400000	653	Scaffold_15	0.0391143854022988	0.0716571	170
6400000	653	Scaffold_3	-0.0408581594186046	-0.0517626	167
6400000	653	Scaffold_5	0.0169091832758621	0.0303125	101
6500000	653	Scaffold_1	-0.0317675251515152	-0.01694556	114
6500000	653	Scaffold_12	0.0317494103448276	0.0434438	155
6500000	653	Scaffold_2	-0.0148249055384615	0.00304632	108
6500000	653	Scaffold_4	-0.00736281573170732	0.012201755	148
6500000	653	Scaffold_6	-0.0224813690163934	0.0303125	111
6500000	653	Scaffold_8	-0.0166471615625	0.0303125	184
6600000	653	Scaffold_12	0.0551099366216216	0.04012305	146
6600000	653	Scaffold_2	-0.0381895813636364	0.00834626	113
6600000	653	Scaffold_3	0.00816818828767123	0.0303125	263
6600000	653	Scaffold_4	-0.067992002295082	-0.125987	113
6700000	653	Scaffold_4	-0.0236076114754098	-0.0136462	133
6700000	653	Scaffold_8	-0.0484501253968254	-0.0600113	119
6800000	653	Scaffold_12	0.0119012997435897	0.0303125	137
6800000	653	Scaffold_15	0.00318852833333334	0.016191165	111
6800000	653	Scaffold_3	-0.0152692879032258	-0.012291405	112
6800000	653	Scaffold_8	0.024213755	0.0303125	138
6900000	653	Scaffold_12	0.00105065234782609	0.0136462	220
6900000	653	Scaffold_15	0.0344981081632653	0.0539415	114
6900000	653	Scaffold_2	-0.0274375246969697	-0.01515086	112
6900000	653	Scaffold_8	0.0199247972972973	0.0404078	117
7e+06	653	Scaffold_12	0.0172389343529412	0.02414	158
7e+06	653	Scaffold_15	0.0376279549315068	0.0530262	146
7e+06	653	Scaffold_16	-0.00357541886792453	0.0303125	177
7e+06	653	Scaffold_3	0.0758117970967742	0.0716571	204
7e+06	653	Scaffold_4	-0.0422265003333333	-0.0660462	139
7100000	653	Scaffold_12	0.0302026228301887	0.0411035	101
7100000	653	Scaffold_2	-0.0168512857831325	0.00286628	144
7100000	653	Scaffold_3	-0.070242522987013	-0.0863064	158
7100000	653	Scaffold_4	-0.0282543249411765	-0.0436653	129
7100000	653	Scaffold_8	-0.00520064482758621	0.0303125	139
7200000	653	Scaffold_15	0.00373936064935065	0.0303125	129
7200000	653	Scaffold_3	-0.0107963109836066	0.0340713	104
7200000	653	Scaffold_4	-0.0201109681176471	-0.0239031	128
7200000	653	Scaffold_8	0.0168493414	-0.0144515	167
7300000	653	Scaffold_15	0.0436742932323232	0.0631698	157
7300000	653	Scaffold_2	-0.0147124223880597	0.0303125	113
7300000	653	Scaffold_3	-0.0949982788888889	-0.135644	123
7300000	653	Scaffold_4	-0.000571348947368423	0.00206983	107
7400000	653	Scaffold_12	-0.0379601531081081	-0.01820691	138
7400000	653	Scaffold_2	-0.0176024158333333	0.0303125	104
7400000	653	Scaffold_3	0.00958163131147541	0.0434438	104
7500000	653	Scaffold_12	0.0179218167045455	0.025871	183
7500000	653	Scaffold_15	0.0265210651515152	0.03687815	112
7500000	653	Scaffold_2	0.0116850769230769	0.0303125	102
7500000	653	Scaffold_3	-0.0163333933333333	0.0303125	229
7500000	653	Scaffold_8	-0.0239189047297297	-0.00998802	135
7600000	653	Scaffold_12	-0.00972193036697248	-0.00998802	174
7600000	653	Scaffold_3	0.0302330084210526	0.0411035	155
7600000	653	Scaffold_8	-0.0333179454054054	-0.0341686	143
7700000	653	Scaffold_2	0.00328820462686567	0.0136462	144
7700000	653	Scaffold_3	-0.0230302628767123	-0.0239031	136
7800000	653	Scaffold_1	-0.0267370395348837	-0.02982465	117
7800000	653	Scaffold_3	0.0331313885897436	0.0434438	103
7800000	653	Scaffold_4	-0.06163345828125	-0.0307615	111
7800000	653	Scaffold_8	-0.0273627807058824	0.0136462	146
7900000	653	Scaffold_8	0.00415267648	0.0303125	189
8e+06	653	Scaffold_12	-0.00846850837837838	-0.0405514	127
8e+06	653	Scaffold_16	-0.00298440320987655	0.0434438	112
8e+06	653	Scaffold_4	-0.0691189945744681	-0.0863064	167
8100000	653	Scaffold_2	0.0262121868656716	0.027759	104
8200000	653	Scaffold_3	-0.0548644630136986	-0.074673	125
8300000	653	Scaffold_1	0.0393782092	0.0434438	159
8300000	653	Scaffold_12	0.032409281954023	0.0506227	144
8300000	653	Scaffold_15	0.0140782925352113	0.040128	133
8300000	653	Scaffold_3	-0.0383743990196078	-0.0600113	171
8400000	653	Scaffold_11	0.0389267627118644	0.0434438	113
8400000	653	Scaffold_12	0.00899011641509434	0.0303125	103
8500000	653	Scaffold_15	-0.0329629388311688	-0.0135271	105
8500000	653	Scaffold_3	-0.01409732	0.0303125	120
8500000	653	Scaffold_4	-0.0133829783333333	0.0303125	137
8600000	653	Scaffold_15	0.0942337815384615	0.132129	108
8600000	653	Scaffold_3	-0.0225700828571429	0.00304632	124
8700000	653	Scaffold_3	-0.0613341106741573	-0.0472525	152
8700000	653	Scaffold_4	-0.0235397549019608	0.0113633	108
8700000	653	Scaffold_6	0.0344590352272727	0.0768411	119
8800000	653	Scaffold_4	0.0141084065	0.03037365	114
8900000	653	Scaffold_2	-0.0683683121590909	-0.0863064	139
8900000	653	Scaffold_3	-0.00681742389380531	0.0303125	170
8900000	653	Scaffold_4	0.0165519573770492	0.0434438	127
9e+06	653	Scaffold_15	0.0205380060714286	0.04304615	112
9e+06	653	Scaffold_2	-0.0275115245205479	0.0303125	132
9e+06	653	Scaffold_3	-0.00121277663636364	0.0303125	157
9400000	653	Scaffold_15	-0.0378086895348837	-0.0706539	171
9400000	653	Scaffold_4	-0.0586656614035088	-0.106737	104
9500000	653	Scaffold_3	0.0181122390804598	0.0303125	148
9600000	653	Scaffold_3	-0.0217775903759398	-0.0480916	208
9700000	653	Scaffold_15	0.132658602941176	0.183257	110
9700000	653	Scaffold_3	-0.034532955	-0.0600113	134
9800000	653	Scaffold_1	-0.044162815	-0.1051917	118
9800000	653	Scaffold_2	-0.0200590713793103	-0.0239031	152
9800000	653	Scaffold_8	-0.0242538419444444	-0.01163951	104
9900000	653	Scaffold_15	0.000259364042553189	0.02722625	164
9900000	653	Scaffold_3	-0.0105878688372093	-0.0441098	150
1e+07	653	Scaffold_15	0.0266172228888889	0.0303125	140
1e+07	653	Scaffold_2	-0.00581784618181818	-0.00998802	117
1e+07	653	Scaffold_3	-0.0831717495945946	-0.0850115	118
1e+07	653	Scaffold_5	0.0713331803125	0.06741345	105
10100000	653	Scaffold_2	0.0229321734375	0.0136462	124
10100000	653	Scaffold_3	0.03310119	0.0434438	121
10300000	653	Scaffold_15	-0.00559632425	-0.00563303	132
10300000	653	Scaffold_2	0.0239547646774194	0.0303125	127
10300000	653	Scaffold_5	0.00793221036697248	0.0434438	175
10400000	653	Scaffold_16	0.004506663875	0.0303125	123
10400000	653	Scaffold_2	-0.0342152498837209	-0.01574365	112
10600000	653	Scaffold_1	-0.0162167847887324	0.0434438	123
10600000	653	Scaffold_2	0.011632553442623	0.0303125	102
10600000	653	Scaffold_8	-0.00589116233333333	0.0303125	149
10700000	653	Scaffold_9	0.0219717326388889	0.0435221	108
10800000	653	Scaffold_16	-0.0145174305555556	0.0106094	162
10900000	653	Scaffold_5	0.00314096328125	0.0303125	119
11100000	653	Scaffold_12	-0.00818940151515152	-0.0239031	112
11200000	653	Scaffold_12	-0.0130842962790698	-0.05006965	127
11200000	653	Scaffold_5	0.0375506665116279	0.0434438	152
11300000	653	Scaffold_3	-0.0523081801369863	-0.0863064	107
11300000	653	Scaffold_5	-0.00636107954545455	0.0303125	132
11400000	653	Scaffold_2	0.0124020622580645	0.040349	112
11400000	653	Scaffold_3	-0.0210180076811594	0.00237311	217
11500000	653	Scaffold_3	0.00139990276923077	0.0434438	102
11800000	653	Scaffold_12	-0.000463145789473684	0.00326519	109
11800000	653	Scaffold_16	0.0213409638202247	0.0303125	135
11800000	653	Scaffold_2	-0.101823893478261	-0.0863064	112
11800000	653	Scaffold_3	-0.0368361072289157	-0.0844593	138
11800000	653	Scaffold_4	-0.0179497073333333	0.0198975	147
11900000	653	Scaffold_1	-0.05813761	-0.0901781	176
11900000	653	Scaffold_3	-0.00251497205128205	-0.010946505	121
11900000	653	Scaffold_4	-0.0254263862790698	-0.0240142	151
1.2e+07	653	Scaffold_15	0.0094845471641791	0.0254432	109
1.2e+07	653	Scaffold_3	-0.00625294025	0.02722625	135
12100000	653	Scaffold_12	0.00616943207317073	-0.01042839	156
12100000	653	Scaffold_2	-0.0871076982142857	-0.125987	161
12100000	653	Scaffold_3	0.0033205314084507	0.0303125	125
12300000	653	Scaffold_1	0.0143999063291139	0.0303125	148
12300000	653	Scaffold_3	-0.00286646616438356	-0.0240142	131
12300000	653	Scaffold_8	0.0076112474	-0.01469741	147
12400000	653	Scaffold_3	-0.04248271	-0.0659378	139
12500000	653	Scaffold_3	-0.017410170483871	-0.03639865	121
12500000	653	Scaffold_8	-0.0134206783333333	-0.0373718	196
12500000	653	Scaffold_9	-0.0450579304477612	0.00206983	109
12600000	653	Scaffold_12	0.00585073081081081	0.0816884	121
12600000	653	Scaffold_3	-0.0108145460185185	0.0165265	191
12700000	653	Scaffold_1	-0.0309692480952381	-0.00872816	165
1.3e+07	653	Scaffold_2	0.0137426675	0.06120695	113
13200000	653	Scaffold_12	-0.000467753333333333	0.0136462	175
13300000	653	Scaffold_2	-0.0150491784313725	0.0303125	129
13400000	653	Scaffold_12	0.0420243001408451	0.0303125	134
13400000	653	Scaffold_8	-0.0596768195588235	-0.0541435	107
13500000	653	Scaffold_8	-0.0328552176470588	-0.05006965	123
13700000	653	Scaffold_8	0.0471027368468468	0.0303125	221
1.4e+07	653	Scaffold_8	0.00115521569892473	0.0411035	138
14100000	653	Scaffold_1	-0.0184108137719298	0.00295616	181
14300000	653	Scaffold_12	-0.0132711583333333	0.01499325	106
14300000	653	Scaffold_8	-0.0348700320547945	0.00237311	140
14400000	653	Scaffold_9	0.023291922952381	0.0303125	194
14500000	653	Scaffold_12	0.00761214075268817	0.0303125	165
14800000	653	Scaffold_8	-0.0232557694666667	0.0303125	135
14900000	653	Scaffold_1	-0.0138263091525424	-0.0239031	116
14900000	653	Scaffold_8	-0.0100683296875	0.0303125	104
1.5e+07	653	Scaffold_12	-0.0357221963636364	-0.0178766	107
1.5e+07	653	Scaffold_8	0.0494809861904762	0.0479401	136
15100000	653	Scaffold_12	-0.0145904070454545	0.02722625	152
15300000	653	Scaffold_12	0.00349146166666667	0.01202	129
15300000	653	Scaffold_8	-0.0235162494444444	0.00281915	174
15400000	653	Scaffold_8	-0.00890334846153846	0.03975845	196
15500000	653	Scaffold_8	0.0229846433802817	0.0479401	124
15700000	653	Scaffold_12	-0.0109430487951807	0.0136462	140
15700000	653	Scaffold_8	0.0282287810714286	0.042127	117
15800000	653	Scaffold_16	0.0326497777922078	0.0539415	128
15800000	653	Scaffold_8	0.016090313372093	0.0539415	143
15900000	653	Scaffold_3	0.0207969096551724	0.0325345	144
15900000	653	Scaffold_8	0.0306906687142857	0.06124875	132
1.6e+07	653	Scaffold_8	-0.0111506549056604	0.0325345	104
16200000	653	Scaffold_3	-0.018497305060241	-0.0331804	147
16200000	653	Scaffold_8	0.00693568014084507	0.0364105	116
16300000	653	Scaffold_8	0.0141626401204819	0.0303125	115
16400000	653	Scaffold_8	0.0117559183333333	0.0434438	234
16500000	653	Scaffold_13	0.00207455133333333	0.0303125	139
16500000	653	Scaffold_8	-0.001169275	0.0303125	107
16600000	653	Scaffold_12	-0.00689536493670886	0.00237311	153
16600000	653	Scaffold_8	0.0209102483333333	0.0434438	194
16900000	653	Scaffold_5	-0.0449655954216867	-0.00998802	144
17200000	653	Scaffold_10	-0.0013144543373494	-0.0239031	115
17200000	653	Scaffold_12	-0.0323554763636364	-0.0399036	136
17200000	653	Scaffold_13	-0.037512736	-0.0202456	127
17300000	653	Scaffold_12	-0.0140880468831169	0.0530838	123
17300000	653	Scaffold_9	0.0117849798611111	0.0303125	130
17400000	653	Scaffold_9	-0.0431895240776699	-0.0863064	195
17500000	653	Scaffold_3	-0.0163245436363636	0.0303125	115
17500000	653	Scaffold_9	-0.0429443101754386	-0.0863064	106
17600000	653	Scaffold_12	0.01816406	0.03687815	101
17600000	653	Scaffold_3	0.0108300419178082	0	150
17600000	653	Scaffold_9	-0.00134702137254902	0.0188931	163
17700000	653	Scaffold_9	-0.0428178226190476	-0.0901781	156
17800000	653	Scaffold_12	0.000925034999999999	0.0434438	129
17800000	653	Scaffold_9	-0.0241103619565217	0.016342805	131
17900000	653	Scaffold_6	-0.0455475081632653	-0.0646763	101
17900000	653	Scaffold_9	-0.00696000615384615	0.0303125	114
18100000	653	Scaffold_11	-0.0603398366197183	-0.0863064	123
18100000	653	Scaffold_12	-0.0218588154929577	0.0274416	114
18200000	653	Scaffold_12	0.00173358870967742	0.04227365	252
18300000	653	Scaffold_12	-0.0470802477011494	-0.040128	158
18400000	653	Scaffold_12	-0.0312366367816092	-0.0519464	117
18600000	653	Scaffold_11	-0.0153022721311475	0.0303125	111
18600000	653	Scaffold_14	0.0408957844117647	0.0491842	127
18700000	653	Scaffold_12	-0.0382248356756757	0.0218028	250
18800000	653	Scaffold_11	-0.140595644492754	-0.125987	112
18800000	653	Scaffold_12	-0.0772639398648649	-0.125987	117
18900000	653	Scaffold_12	0.0317228401408451	0.0304348	119
18900000	653	Scaffold_3	0.0508899796875	0.0303125	111
1.9e+07	653	Scaffold_11	-0.0514280342682927	-0.05449435	147
1.9e+07	653	Scaffold_12	-0.0541007354651163	-0.0573065	161
1.9e+07	653	Scaffold_3	0.0137153366037736	0.0303125	101
1.9e+07	653	Scaffold_5	-0.00762686595238095	0.020270645	122
19100000	653	Scaffold_11	-0.0651432309009009	-0.125987	216
19100000	653	Scaffold_3	-0.0230964738461538	-0.00651717	105
19200000	653	Scaffold_12	0.00113794117647059	0.03687815	117
19300000	653	Scaffold_3	0.0221144104761905	0.0303125	109
19300000	653	Scaffold_4	0.0553642091954023	0.0436653	165
19500000	653	Scaffold_3	0.00381119036585366	0.0303125	153
19500000	653	Scaffold_8	-0.0314426172	0.0303125	165
19600000	653	Scaffold_3	0.00725890130952381	0.02722625	134
19800000	653	Scaffold_13	0.00119655887931034	0.0303125	189
19900000	653	Scaffold_4	0.0220930532142857	0.0303125	102
19900000	653	Scaffold_8	-0.0132956258823529	0.0133179	115
2e+07	653	Scaffold_3	0.020443305	0.0434438	104
20300000	653	Scaffold_5	-0.00795002194029851	0.0303125	117
2.1e+07	653	Scaffold_8	-0.000975609393939396	0.0303125	103
21200000	653	Scaffold_11	-0.0534812558024691	-0.0600113	130
21500000	653	Scaffold_11	-0.0876317754098361	-0.090396	101
21500000	653	Scaffold_14	0.0479435156140351	0.0434438	109
21700000	653	Scaffold_14	0.00040617217391304	-0.00998802	137
2.2e+07	653	Scaffold_10	-0.0195540027956989	-0.0218587	151
22100000	653	Scaffold_11	-0.107563524320988	-0.151913	124
22100000	653	Scaffold_3	-0.0231509106382979	-0.0239031	103
22300000	653	Scaffold_14	-0.0119705433962264	0.0303125	102
22300000	653	Scaffold_7	-0.0299159854545455	-0.0600113	123
22300000	653	Scaffold_8	0.0402080957352941	0.0434438	117
22500000	653	Scaffold_13	-0.0450355238793103	-0.0863064	151
22500000	653	Scaffold_3	-0.0274030253731343	-0.0296865	117
22700000	653	Scaffold_11	-0.04896465	-0.00998802	111
22800000	653	Scaffold_14	-0.0140861146808511	-0.0384179	104
22800000	653	Scaffold_9	-0.00204143711864407	0.0303125	108
2.3e+07	653	Scaffold_11	-0.155052840789474	-0.206125	128
23200000	653	Scaffold_11	-0.151451271621622	-0.206125	121
23400000	653	Scaffold_11	-0.115633911594203	-0.183192	118
23500000	653	Scaffold_11	-0.105123118823529	-0.206125	147
23600000	653	Scaffold_1	-0.0226465943835616	-0.0123047	125
23600000	653	Scaffold_11	-0.055681950617284	-0.125987	135
23700000	653	Scaffold_11	-0.0530159506349206	-0.151913	110
23700000	653	Scaffold_14	-0.0285047279279279	0.0303125	232
23900000	653	Scaffold_11	-0.16708344516129	-0.2163395	130
23900000	653	Scaffold_14	-0.00700129151162791	0.0303125	134
2.4e+07	653	Scaffold_12	-0.0019469548	0.0434438	179
24100000	653	Scaffold_14	0.00126557352941176	0.0303125	105
24100000	653	Scaffold_9	-0.00310353373493976	0.0369208	151
24300000	653	Scaffold_11	-0.121540123278689	-0.206125	104
24300000	653	Scaffold_14	-0.000368116461538462	0.0303125	161
24400000	653	Scaffold_11	-0.155648576056338	-0.206125	136
24500000	653	Scaffold_10	0.0276697701190476	0.0303125	161
24700000	653	Scaffold_14	0.0562470546511628	0.0539415	157
24800000	653	Scaffold_14	0.00166912245614035	0.0303125	122
24900000	653	Scaffold_11	-0.180442626696429	-0.206125	174
24900000	653	Scaffold_13	0.0382969498648649	0.04703325	123
2.5e+07	653	Scaffold_11	-0.0570300633333333	-0.1530915	125
2.5e+07	653	Scaffold_14	-0.0143365410869565	0.0303125	112
25100000	653	Scaffold_11	-0.123998423333333	-0.206125	161
25200000	653	Scaffold_11	-0.183245838645833	-0.1829605	147
25300000	653	Scaffold_10	0.00568171568181818	0.0434438	132
25300000	653	Scaffold_14	-0.0262712504	-0.0600113	229
25400000	653	Scaffold_11	-0.14218503057971	-0.125987	101
25400000	653	Scaffold_14	0.00648294544303798	0.02414	159
25600000	653	Scaffold_14	0.0479461433333333	0.0303125	118
25700000	653	Scaffold_10	-0.00537829563218391	0.0214295	160
25700000	653	Scaffold_14	-0.0358979724675325	-0.00590899	171
25800000	653	Scaffold_10	-0.0051037538	0.0303125	187
25800000	653	Scaffold_14	-0.0504998711956522	-0.0480916	158
25900000	653	Scaffold_11	-0.0495061132352941	-0.00867535	136
25900000	653	Scaffold_14	-0.0102049149180328	0.0303125	119
2.6e+07	653	Scaffold_11	-0.066501294025974	-0.0600113	122
2.6e+07	653	Scaffold_6	0.00646469605263158	0.0434438	115
26100000	653	Scaffold_11	0.034268474137931	0.07590435	106
26100000	653	Scaffold_14	-0.0767680754901961	-0.1000657	215
26200000	653	Scaffold_10	0.0496495277380952	0.04611395	156
26200000	653	Scaffold_14	0.0689581474468085	0.0539415	107
26300000	653	Scaffold_11	-0.0469761215384615	-0.0239031	120
26300000	653	Scaffold_14	-0.0153078434090909	-0.00590899	169
26400000	653	Scaffold_11	-0.0156119823134328	0.0303125	160
26400000	653	Scaffold_14	0.0233251859016393	0.0539415	103
26500000	653	Scaffold_12	0.000811545294117645	0.0434438	167
26500000	653	Scaffold_13	-0.0166257420987654	-0.040128	158
26500000	653	Scaffold_14	-0.0473182096385542	-0.0159808	149
26600000	653	Scaffold_12	0.0452265136842105	0.0303125	147
26600000	653	Scaffold_14	-0.0144737088235294	0.016342805	128
26700000	653	Scaffold_10	-0.0172107695833333	0.00630977	137
26700000	653	Scaffold_11	-0.005819625	0.0303125	134
26700000	653	Scaffold_6	-0.0176155148076923	-0.0202456	179
26800000	653	Scaffold_11	-0.0698953485333333	-0.0786535	133
26800000	653	Scaffold_14	0.00203518197530864	0.0303125	159
26900000	653	Scaffold_10	-0.0818369625	-0.0962752	120
26900000	653	Scaffold_11	-0.0141718787912088	-0.0238199	153
26900000	653	Scaffold_14	0.030084855	0.0434438	122
2.7e+07	653	Scaffold_10	-0.02923362875	0.00048823	109
2.7e+07	653	Scaffold_11	0.0226824316438356	0.0303125	116
2.7e+07	653	Scaffold_14	0.0150692405797101	0.0434438	120
2.7e+07	653	Scaffold_9	-0.121472296911765	-0.156194	125
27100000	653	Scaffold_14	-0.0377264166666667	0.0303125	101
27200000	653	Scaffold_14	0.00920982394366197	0.0434438	157
27300000	653	Scaffold_11	-0.0233808321153846	0.0303125	194
27300000	653	Scaffold_14	0.0111339552857143	0.0303125	120
27300000	653	Scaffold_9	-0.0753057440298507	-0.0848815	105
27400000	653	Scaffold_10	-0.0396835672413793	-0.04537175	110
27400000	653	Scaffold_11	-0.00591237103448276	0.0303125	110
27400000	653	Scaffold_14	-0.05524054	-0.0863064	153
27400000	653	Scaffold_9	-0.0559966457142857	-0.0399036	126
27500000	653	Scaffold_11	-0.0291680798165138	0.0303125	189
27500000	653	Scaffold_13	-0.00350566451612903	0.0303125	125
27500000	653	Scaffold_9	-0.076716826	-0.0640077	110
27600000	653	Scaffold_10	-0.0669981875609756	-0.0863064	139
27600000	653	Scaffold_11	0.0121465713114754	0.0303125	212
27600000	653	Scaffold_14	0.0155837418181818	0.0303125	182
27600000	653	Scaffold_9	-0.0949407908823529	-0.06852755	126
27700000	653	Scaffold_13	-0.0147933111111111	-0.0303125	262
27700000	653	Scaffold_14	-0.0110716580645161	-0.0179583	124
27700000	653	Scaffold_9	-0.0220543757377049	-0.0600113	136
27800000	653	Scaffold_14	-0.09209241484375	-0.06910285	126
27800000	653	Scaffold_9	-0.0796917351351351	-0.105703	151
27900000	653	Scaffold_11	-0.0139692499206349	0.0303125	223
27900000	653	Scaffold_14	-0.0269888456140351	-0.040128	134
2.8e+07	653	Scaffold_11	0.0153347532323232	0.0340713	143
28100000	653	Scaffold_10	0.007245426875	-0.013291	209
28100000	653	Scaffold_11	-0.00791984661290322	0.0303125	198
28200000	653	Scaffold_10	0.002157484375	0.0255453	117
28200000	653	Scaffold_11	-0.0367151913513514	-0.00361241	238
28200000	653	Scaffold_14	-0.0767465794897959	-0.07740575	188
28300000	653	Scaffold_11	0.0354402607216495	0.0303125	163
28300000	653	Scaffold_14	-0.0442890384126984	-0.08148	149
28400000	653	Scaffold_11	0.0317770042857143	0.0434438	124
28400000	653	Scaffold_14	-0.013320357755102	0.0136462	103
28500000	653	Scaffold_11	0.0441884943529412	0.0434438	128
28500000	653	Scaffold_14	-0.017534019862069	-0.0278869	245
28500000	653	Scaffold_6	-0.0370357826086957	-0.09628555	106
28600000	653	Scaffold_10	0.046363492972973	0.0304348	108
28600000	653	Scaffold_11	-0.00343698187878788	0.0303125	256
28600000	653	Scaffold_4	-0.0306201034920635	-0.0539415	110
28700000	653	Scaffold_11	-0.00956605879310345	0.0303125	102
28800000	653	Scaffold_10	0.022097796875	0.0593277	115
28800000	653	Scaffold_11	0.0195689217073171	0.0303125	144
28900000	653	Scaffold_10	0.0144126695121951	0.0303125	152
28900000	653	Scaffold_14	-0.0293740942372881	-0.0340713	104
28900000	653	Scaffold_15	0.0462299710714286	0.0697187	101
2.9e+07	653	Scaffold_10	0.0461827881818182	0.0434438	153
2.9e+07	653	Scaffold_14	-0.0367480171317829	-0.0863064	240
29100000	653	Scaffold_10	-0.0469475468965517	-0.040128	104
29100000	653	Scaffold_14	-0.0664622353125	-0.125987	173
29200000	653	Scaffold_14	-0.0711239795081967	-0.1035374	201
29300000	653	Scaffold_10	-0.0466367154385965	-0.00535707	107
29300000	653	Scaffold_11	-0.00453071460869565	0.0303125	170
29300000	653	Scaffold_14	-0.013728330979021	-0.040128	236
29400000	653	Scaffold_10	-0.0145910157971014	0.0434438	117
29400000	653	Scaffold_11	-0.01860625	0.0303125	153
29400000	653	Scaffold_14	0.0443923780116959	0.0303125	234
29600000	653	Scaffold_11	0.016645865	0.03687815	115
29600000	653	Scaffold_14	-0.0167143965151515	-0.00998802	114
29700000	653	Scaffold_10	0.038254246	0.0539415	107
29700000	653	Scaffold_11	-0.0100481999122807	0.01122656	213
29800000	653	Scaffold_10	1.56964661654126e-05	0.0303125	249
29800000	653	Scaffold_14	-0.009572634	0.007044915	129
29900000	653	Scaffold_10	0.00412669050847458	0.0434438	105
29900000	653	Scaffold_11	-0.0156286204109589	-0.0399036	107
29900000	653	Scaffold_14	0.0197321115189873	0.00237311	136
3e+07	653	Scaffold_10	-0.0480948196428571	-0.0577078	121
3e+07	653	Scaffold_11	-0.0329604907216495	-0.0545478	187
3e+07	653	Scaffold_14	-0.00403534112676056	0.00353921	119
30100000	653	Scaffold_11	-0.011457718875	0.001003695	139
30100000	653	Scaffold_14	-0.0168037817582418	-0.0335508	170
30200000	653	Scaffold_11	0.010492805375	0.0433084	124
30200000	653	Scaffold_14	0.0118032579591837	0.0303125	180
30300000	653	Scaffold_11	-0.0294057194964029	-0.036989	212
30300000	653	Scaffold_14	0.000781228599999999	0.0267766	269
30500000	653	Scaffold_11	-0.0859865596330275	-0.0863064	190
30500000	653	Scaffold_14	0.00400767646341463	0.01025367	161
30600000	653	Scaffold_14	0.0152614020512821	-0.01511681	131
30700000	653	Scaffold_14	0.0499644563829787	0.0539415	154
30800000	653	Scaffold_14	0.0237088855813953	0.0303125	162
30900000	653	Scaffold_14	0.0184825962589928	0.0303125	221
3.1e+07	653	Scaffold_13	-0.0155281601123595	0.0303125	158
3.1e+07	653	Scaffold_14	0.0302449083333333	0.0303125	162
3.1e+07	653	Scaffold_6	-0.0409227068292683	-0.0863064	219
31100000	653	Scaffold_11	-0.0340416891578947	-0.0264258	162
31100000	653	Scaffold_13	-0.0416724826865672	-0.0214651	125
31200000	653	Scaffold_11	-0.0160169032608696	-0.0600113	148
31200000	653	Scaffold_14	0.0813852688172043	0.0642849	156
31300000	653	Scaffold_10	-0.0290730951666667	-0.0366542	113
31300000	653	Scaffold_14	0.0388026914423077	0.0642849	211
31400000	653	Scaffold_10	-0.023903414040404	-0.0239031	135
31400000	653	Scaffold_11	-0.116303423561644	-0.176341	136
31400000	653	Scaffold_14	0.00998736325842697	0.0303125	158
31400000	653	Scaffold_7	0.0308599887628866	0.0303125	153
31500000	653	Scaffold_10	-0.05506471125	-0.102347	125
31500000	653	Scaffold_2	-0.0751548376119403	-0.0673284	103
31600000	653	Scaffold_10	-0.0330023642857143	-0.0445527	102
31600000	653	Scaffold_11	-0.0120620796052632	0.0434438	121
31600000	653	Scaffold_14	0.0798980946938776	0.0994581	142
31700000	653	Scaffold_10	0.019078119245283	0.00304632	106
31700000	653	Scaffold_13	0.0245321375257732	0.0434438	166
31800000	653	Scaffold_6	-0.0381715393150685	-0.0332235	121
31900000	653	Scaffold_10	0.0286059524590164	0.0437173	116
32100000	653	Scaffold_11	0.034627746	0.0303125	168
32100000	653	Scaffold_13	-0.0020947070886076	0.0303125	134
32200000	653	Scaffold_10	0.0042916175257732	0.0303125	155
32200000	653	Scaffold_13	0.030091062125	0.0434438	140
32200000	653	Scaffold_6	-0.00702324843373494	0.0303125	141
32300000	653	Scaffold_13	-0.000541809090909092	0.0303125	188
32300000	653	Scaffold_6	-0.0421164876923077	-0.0157646	110
32400000	653	Scaffold_10	-0.0267163893617021	-0.01133	104
32400000	653	Scaffold_11	-0.014859534673913	-0.03201555	173
32400000	653	Scaffold_6	-0.0655345171052632	-0.040128	137
32500000	653	Scaffold_10	0.0229922285714286	0.0420356	141
32600000	653	Scaffold_11	-0.0510146903225806	-0.0329841	112
32600000	653	Scaffold_6	-0.0436753116783217	-0.0159808	240
32700000	653	Scaffold_11	0.01865773109375	0.0303125	123
32700000	653	Scaffold_6	-0.0201704262244898	-0.0202456	157
32800000	653	Scaffold_11	-0.0516376916993464	-0.0600113	276
32900000	653	Scaffold_11	-0.00347468783783784	-0.009295015	213
32900000	653	Scaffold_6	-0.0991102095918367	-0.151913	158
3.3e+07	653	Scaffold_11	0.0285740474193548	0.0503984	143
3.3e+07	653	Scaffold_13	0.0221132165384615	0.0492814	203
33200000	653	Scaffold_13	-0.02954991	-0.0202456	112
33200000	653	Scaffold_6	-0.0211986545454545	-0.0271078	155
33300000	653	Scaffold_13	-0.0251411076785714	-0.00337135	110
33400000	653	Scaffold_13	0.0193821666666667	0.0049356	107
33500000	653	Scaffold_1	-0.0187110822222222	0.00237311	114
33500000	653	Scaffold_11	-0.0169058217977528	-0.040128	129
33500000	653	Scaffold_6	-0.0318694548214286	-0.0203137	106
33600000	653	Scaffold_11	-0.00436249162650603	0.007958135	260
33600000	653	Scaffold_4	-0.00827742093023256	0.00326519	110
33700000	653	Scaffold_11	-0.0265140613513514	-0.0049356	221
33700000	653	Scaffold_13	-0.0433531621428571	-0.010764995	148
33700000	653	Scaffold_6	-0.020477612244898	-0.0600113	109
33800000	653	Scaffold_11	0.00303109140939597	0.0303125	245
33800000	653	Scaffold_2	-0.0202339316666667	-0.00859964	131
33800000	653	Scaffold_4	-0.0644679855172414	-0.107371	108
33900000	653	Scaffold_4	-0.0403088783908046	-0.0583466	138
3.4e+07	653	Scaffold_10	0.0167519201538462	0.00460014	119
3.4e+07	653	Scaffold_11	0.028531664893617	0.0303125	133
3.4e+07	653	Scaffold_13	0.00849382714285714	0.0411035	107
3.4e+07	653	Scaffold_6	-0.0256429239473684	-0.00746181	127
34100000	653	Scaffold_10	0.0250158646825397	0.0303125	221
34100000	653	Scaffold_13	-0.0420670926086957	-0.0239031	126
34100000	653	Scaffold_6	0.0330060209836066	0.0631698	104
34200000	653	Scaffold_13	-0.00357211584158416	0.0434438	163
34300000	653	Scaffold_10	-0.0134158485915493	0.0228064	119
34400000	653	Scaffold_10	-0.0293427049122807	0.010864	136
34400000	653	Scaffold_11	0.0457700205172414	0.0303125	105
34400000	653	Scaffold_13	-0.020567678	0.0303125	103
34400000	653	Scaffold_6	0.0512049456140351	0.0961888	118
34500000	653	Scaffold_10	0.0297282628358209	0.0315146	128
34500000	653	Scaffold_11	-0.0115675869607843	-0.00860201	336
34500000	653	Scaffold_13	-0.0324342901980198	-0.0614473	161
34500000	653	Scaffold_6	0.0781720841269841	0.149337	198
34600000	653	Scaffold_10	-0.0479782235294118	-0.009295015	135
34600000	653	Scaffold_11	-0.0264412294936709	0.00237311	143
34600000	653	Scaffold_13	-0.0217627894805195	0.00237311	143
34600000	653	Scaffold_6	0.006784211	0.0303125	154
34700000	653	Scaffold_10	0.0621778742372881	0.0604059	131
34700000	653	Scaffold_13	-0.0338554358208955	0.00353921	106
34700000	653	Scaffold_6	0.0157683147115385	0.0539415	169
34800000	653	Scaffold_10	-0.0339520370967742	0.0303125	130
34800000	653	Scaffold_13	-0.0724622830666667	-0.0786535	125
34800000	653	Scaffold_7	-0.000910242931034483	0.0303125	114
34900000	653	Scaffold_13	0.00814801234567901	0.0303125	143
34900000	653	Scaffold_6	-0.0154665580555556	0.00237311	131
3.5e+07	653	Scaffold_10	0.0384990256451613	0.0593277	223
35100000	653	Scaffold_13	0.00686654208333333	0.0539415	163
35200000	653	Scaffold_12	-0.0546261206557377	-0.0332235	105
35200000	653	Scaffold_13	0.00946978541666667	0.0303125	104
35200000	653	Scaffold_6	0.0654598050847458	0.0593277	105
35200000	653	Scaffold_7	-0.0112846157746479	0.0303125	131
35200000	653	Scaffold_9	-0.0391006392753623	-0.0526886	119
35300000	653	Scaffold_13	0.00867434205128205	0.0303125	124
35300000	653	Scaffold_9	0.0161977532467532	0.0539415	136
35400000	653	Scaffold_10	8.11490566037535e-06	0.0303125	106
35400000	653	Scaffold_13	-0.00352568378378378	0.0303125	127
35400000	653	Scaffold_6	0.0318246118367347	0.0515027	103
35400000	653	Scaffold_7	0.0420272820731707	0.0321919	118
35500000	653	Scaffold_13	0.00605977854166667	0.0434438	165
35500000	653	Scaffold_6	0.0315622473684211	0.0434438	104
35500000	653	Scaffold_9	-0.0487842909210526	-0.0777313	141
35600000	653	Scaffold_10	-0.00338188075949367	0.0303125	145
35600000	653	Scaffold_13	0.0013931785046729	0.0303125	135
35600000	653	Scaffold_6	0.04807214	0.0539415	106
35600000	653	Scaffold_7	-0.013179706	-0.0480916	141
35600000	653	Scaffold_9	-0.00475788095890411	0.0117314	145
35700000	653	Scaffold_13	0.00825461945652174	0.027835	137
35700000	653	Scaffold_6	-0.00798151142857143	-0.0499197	145
35800000	653	Scaffold_10	-0.00505005666666667	0.0434438	139
35800000	653	Scaffold_13	-0.00260956190476191	0.0303125	101
35900000	653	Scaffold_13	0.033014952278481	0.0434438	149
35900000	653	Scaffold_6	0.143296776238532	0.212875	177
35900000	653	Scaffold_9	-0.0172858511235955	0.00237311	161
3.6e+07	653	Scaffold_10	-0.00688755967213115	0.0303125	123
3.6e+07	653	Scaffold_6	-0.00271204722222222	0.00503345	136
36100000	653	Scaffold_13	-0.00508425108695652	0.0299995	156
36200000	653	Scaffold_6	0.04300516375	0.0398173	148
36200000	653	Scaffold_9	-0.040141561641791	-0.00998802	122
36300000	653	Scaffold_10	0.0134532751190476	0.0434438	162
36300000	653	Scaffold_13	-0.0469068228368794	-0.040128	241
36300000	653	Scaffold_6	0.00137999213483146	-0.040128	156
36300000	653	Scaffold_9	-0.0167992909836066	0.00237311	201
36400000	653	Scaffold_10	0.0408927797183099	0.0539415	149
36500000	653	Scaffold_10	-0.01032864625	0.0303125	102
36500000	653	Scaffold_13	-0.0352733276190476	-0.0239031	119
36600000	653	Scaffold_10	0.022078952195122	0.0462106	130
36600000	653	Scaffold_9	-0.0161272415540541	0.007758345	212
36700000	653	Scaffold_6	-0.0314254069565217	-0.0239031	124
36700000	653	Scaffold_9	0.0614318912222222	0.08006865	149
36800000	653	Scaffold_10	0.028145245368421	0.0456595	184
36800000	653	Scaffold_13	-0.0186090776056338	-0.0239031	117
36800000	653	Scaffold_6	-0.0230928227692308	0.00237311	137
36800000	653	Scaffold_9	-0.133448016160714	-0.206125	184
36900000	653	Scaffold_10	0.0477977777894737	0.0434438	163
36900000	653	Scaffold_9	-0.0642252691946309	-0.107371	242
3.7e+07	653	Scaffold_10	0.05269999	0.0566346	136
3.7e+07	653	Scaffold_13	-0.0384956916470588	0.0104534	172
3.7e+07	653	Scaffold_6	0.0015182638372093	-0.0202456	168
37100000	653	Scaffold_10	0.0574678473684211	0.0539415	195
37100000	653	Scaffold_13	-0.00991078563492064	0.0303125	182
37100000	653	Scaffold_9	0.000712687289719627	0.0303125	183
37200000	653	Scaffold_10	0.0198546750980392	0.0303125	156
37200000	653	Scaffold_13	-0.01646363	0.025871	101
37200000	653	Scaffold_9	-0.0126965876106195	0.0303125	174
37300000	653	Scaffold_1	-0.00947085178571428	0.0337477	115
37300000	653	Scaffold_10	0.0307255218691589	0.02414	166
37300000	653	Scaffold_13	0.0169109338235294	0.04869265	143
37400000	653	Scaffold_10	0.0529240860759494	0.0434438	137
37400000	653	Scaffold_13	-0.0390278803448276	-0.02004545	108
37400000	653	Scaffold_9	0.0309344602564103	0.0303125	153
37500000	653	Scaffold_10	0.0457777647252747	0.0434438	161
37500000	653	Scaffold_13	-0.00238581443298969	0.0434438	144
37500000	653	Scaffold_6	0.0123130147727273	0.0434438	141
37500000	653	Scaffold_7	-0.0306409435384615	-0.00998802	119
37500000	653	Scaffold_9	-0.0169472519642857	0.0144975	118
37600000	653	Scaffold_10	-0.00841492088235294	-0.007672545	103
37600000	653	Scaffold_6	-0.0168335502702703	-0.0123716	145
37600000	653	Scaffold_7	-0.00901712948453608	-0.00773227	175
37600000	653	Scaffold_9	-0.00445548813186813	0.0303125	156
37700000	653	Scaffold_13	0.0550163463157895	0.0434438	150
37700000	653	Scaffold_6	-0.00382099342105263	0.0434438	102
37800000	653	Scaffold_13	0.0503715945945946	0.0434438	133
37800000	653	Scaffold_6	-0.0079555485483871	-0.003807455	109
37800000	653	Scaffold_7	-0.00633368228571429	0.0303125	125
37900000	653	Scaffold_10	0.0300007705882353	0.0407879	203
37900000	653	Scaffold_9	-0.0374621405263158	-0.0436653	160
3.8e+07	653	Scaffold_10	0.0347837070491803	0.0506227	135
3.8e+07	653	Scaffold_6	0.0504516260273973	0.0539415	123
3.8e+07	653	Scaffold_9	-0.0487700485294118	-0.00032249	124
38100000	653	Scaffold_10	-0.0097846752293578	-0.00726247	188
38100000	653	Scaffold_13	-0.0551961605907173	-0.0786535	355
38100000	653	Scaffold_3	-0.0561828595121951	-0.0600113	111
38100000	653	Scaffold_6	-0.011282496744186	0.0303125	123
38200000	653	Scaffold_10	-0.0137275622	-0.003959095	106
38200000	653	Scaffold_13	-0.0212431824242424	-0.0405069	175
38200000	653	Scaffold_6	-0.000210379569892474	0.0214295	167
38200000	653	Scaffold_9	-0.0199049941964286	0.0303125	205
38300000	653	Scaffold_10	0.0179441940740741	0.0303125	249
38300000	653	Scaffold_13	0.00570186701754386	0.0361908	107
38300000	653	Scaffold_6	0.00777124967741936	0.0212274	109
38300000	653	Scaffold_7	0.0201825858267717	0.0135271	185
38300000	653	Scaffold_9	-0.00416472370786517	-0.0239031	155
38400000	653	Scaffold_10	0.0429398393181818	0.0434438	117
38400000	653	Scaffold_6	-0.0355626568235294	-0.0307672	155
38400000	653	Scaffold_7	0.0432195530136986	0.0434438	149
38500000	653	Scaffold_13	-0.0285071358208955	-0.0239031	143
38500000	653	Scaffold_9	0.0246263874257426	0.0303125	181
38600000	653	Scaffold_13	-0.00214572656565657	0.0303125	188
38600000	653	Scaffold_9	0.0047119188172043	0.0303125	135
38700000	653	Scaffold_13	0.0348543679487179	0.0303125	118
38700000	653	Scaffold_4	-0.00217516192307692	0.00550654	119
38700000	653	Scaffold_6	0.0409756883116883	0.0303125	145
38800000	653	Scaffold_6	0.00961892592592593	-0.0600113	123
38800000	653	Scaffold_9	-0.0338313076767677	-0.0109828	175
38900000	653	Scaffold_13	-0.0747467214130435	-0.0963433	165
38900000	653	Scaffold_4	-0.0410274088461538	-0.05449435	125
38900000	653	Scaffold_6	0.032887516	0.0539415	114
38900000	653	Scaffold_9	-0.0846820452380952	-0.0863064	105
3.9e+07	653	Scaffold_13	-0.00190944049019608	0.0303125	163
3.9e+07	653	Scaffold_5	0.0183257095121951	0.0716571	136
3.9e+07	653	Scaffold_6	-0.000434784476190478	0.0136462	184
3.9e+07	653	Scaffold_7	0.0196965239393939	0.03037365	110
3.9e+07	653	Scaffold_9	-0.0109918615068493	0.0230663	111
39100000	653	Scaffold_13	-0.00168140587719298	0.0303125	186
39100000	653	Scaffold_6	0.0224460217460317	0.0303125	101
39200000	653	Scaffold_13	0.00501478452380952	0.0303125	144
39200000	653	Scaffold_6	0.0570264937931034	0.0539415	159
39200000	653	Scaffold_9	0.0137594654961832	0.0303125	206
39300000	653	Scaffold_13	-0.0103091306111111	0.02257055	318
39400000	653	Scaffold_13	0.032862456744186	0.04227365	172
39400000	653	Scaffold_7	0.02954856328125	0.04227365	114
39400000	653	Scaffold_9	0.0158613326136364	0.0303125	283
39500000	653	Scaffold_13	0.0122178159854015	0.0303125	228
39500000	653	Scaffold_7	-0.0215794806557377	-0.040128	108
39500000	653	Scaffold_9	-0.05265368	-0.0972294	103
39600000	653	Scaffold_13	0.0199439578947368	0.0340713	184
39600000	653	Scaffold_6	0.00605358558823529	0.03115825	205
39600000	653	Scaffold_9	0.0333793497222222	0.0303125	135
39700000	653	Scaffold_13	0.0152153062857143	0.0436004	147
39700000	653	Scaffold_9	-0.0268954983606557	0.0303125	140
39800000	653	Scaffold_13	0.0461377486363636	0.03830465	101
39800000	653	Scaffold_7	0.0285676877631579	0.0752676	127
39800000	653	Scaffold_9	-0.0369269888888889	-0.0332769	143
39900000	653	Scaffold_4	0.022293573	0.0303125	105
39900000	653	Scaffold_5	-0.0302629857971014	-0.030704	114
39900000	653	Scaffold_6	-0.010242806835443	0.00353921	133
39900000	653	Scaffold_7	0.0099739671875	0.0303125	109
39900000	653	Scaffold_9	0.0104298511111111	0.0303125	123
4e+07	653	Scaffold_13	-0.00297244865979381	0.0303125	163
4e+07	653	Scaffold_4	0.0194267036206897	0.0303125	106
4e+07	653	Scaffold_6	-0.0163700292134831	0.0194068	156
4e+07	653	Scaffold_7	0.0316342285714286	0.0303125	165
40100000	653	Scaffold_13	0.001994864	0.0303125	108
40100000	653	Scaffold_7	-0.00189899215189874	0.0157324	142
40200000	653	Scaffold_13	-0.0753120557534247	-0.0661101	146
40300000	653	Scaffold_13	0.0106722229508197	0.0593277	101
40300000	653	Scaffold_4	-0.017266806557377	0.0303125	113
40300000	653	Scaffold_5	-0.00965393333333333	-0.0196966	143
40300000	653	Scaffold_6	-0.00282099924050633	-0.0239031	156
40300000	653	Scaffold_9	-0.0639108932954545	-0.040128	151
40400000	653	Scaffold_13	0.0284154001298701	0.0631698	114
40400000	653	Scaffold_4	-0.0234356548888889	-0.0239031	125
40400000	653	Scaffold_5	-0.0664011547619048	-0.125987	141
40400000	653	Scaffold_6	-0.0027760894054054	0.0303125	334
40400000	653	Scaffold_7	-0.0489482381081081	-0.0600113	120
40500000	653	Scaffold_4	0.0187618690265487	0.0303125	182
40500000	653	Scaffold_6	-0.0419809764150943	-0.0820531	190
40500000	653	Scaffold_9	-0.0126102999099099	-0.0239031	161
40600000	653	Scaffold_13	0.0167024729213483	0.0303125	158
40600000	653	Scaffold_4	0.032778133125	0.0303125	153
40600000	653	Scaffold_6	0.0579619626923077	0.08877265	132
40600000	653	Scaffold_9	-0.0193221416494845	-0.00237311	160
40700000	653	Scaffold_4	0.0168729386764706	0.0303125	124
40700000	653	Scaffold_9	-0.0363848362264151	0.007950105	193
40800000	653	Scaffold_13	0.02409180536	0.0303125	208
40800000	653	Scaffold_4	-0.0116945894594595	0.0303125	142
40800000	653	Scaffold_6	-0.00855977365079365	0.00185931	109
40800000	653	Scaffold_9	-0.00685515728070175	0.0303125	198
40900000	653	Scaffold_13	0.00146209575757576	0.0303125	179
40900000	653	Scaffold_4	-0.0263997569387755	0.00237311	107
40900000	653	Scaffold_6	-0.0186320031	0.007642595	211
40900000	653	Scaffold_9	-0.0161708405319149	0.02849325	137
4.1e+07	653	Scaffold_4	-0.0228445947368421	0.0303125	151
4.1e+07	653	Scaffold_6	-0.00945958104651163	-0.00998802	127
4.1e+07	653	Scaffold_9	-0.0732901315151515	-0.0600113	159
41100000	653	Scaffold_13	-0.00377004551401869	0.0303125	174
41100000	653	Scaffold_4	-0.0322881844285714	-0.0489774	134
41100000	653	Scaffold_6	-0.0138607273584906	-0.01441935	210
41100000	653	Scaffold_9	0.0127442808510638	-0.009295015	162
41200000	653	Scaffold_13	-0.0255528695918367	0.011442	173
41200000	653	Scaffold_2	0.0136088339622641	0.0434438	110
41200000	653	Scaffold_6	0.015179526097561	0.0303125	138
41300000	653	Scaffold_13	0.0163715534426229	0.0340713	109
41300000	653	Scaffold_4	-0.0349000841791045	-0.0489774	139
41300000	653	Scaffold_7	-0.0671919204411765	-0.06691615	115
41300000	653	Scaffold_9	0.0085903529787234	0.0303125	140
41400000	653	Scaffold_6	0.0315540110869565	0.0303125	104
41400000	653	Scaffold_7	0.0246748532926829	0.06680915	144
41400000	653	Scaffold_9	-0.00678662277227723	0.0303125	195
41500000	653	Scaffold_13	0.0142041528571429	0.0539415	103
41500000	653	Scaffold_4	-0.00919550972222222	0.02422025	146
41500000	653	Scaffold_6	-0.0230609992920354	-0.0264258	197
41500000	653	Scaffold_9	-0.0479029820833333	-0.0600113	132
41600000	653	Scaffold_4	-0.020748456043956	-0.053051	192
41600000	653	Scaffold_9	-0.0498330294117647	-0.040128	106
41800000	653	Scaffold_4	-0.0393326920634921	-0.0530262	116
41900000	653	Scaffold_4	0.0289644453125	0.04437165	135
4.2e+07	653	Scaffold_4	-0.0668252619417476	-0.0863064	182
4.2e+07	653	Scaffold_6	-0.000384373111111111	0.0303125	157
4.2e+07	653	Scaffold_7	0.0305166936507937	0.0303125	126
42100000	653	Scaffold_4	-0.02239793	-0.04304475	112
42100000	653	Scaffold_6	-0.0252341418181818	0.0303125	102
42200000	653	Scaffold_6	0.00892004735849057	0.0303125	184
42300000	653	Scaffold_6	0.00233896879432624	0.0303125	212
42400000	653	Scaffold_5	0.0120153492537313	0.0434438	128
42400000	653	Scaffold_6	-0.0300583509714286	-0.040128	278
42400000	653	Scaffold_7	-0.0375126351265823	-0.0106094	277
42500000	653	Scaffold_2	0.024893657704918	0.0407879	109
42500000	653	Scaffold_5	-0.023356854	0.00237311	110
42500000	653	Scaffold_6	-0.0108527665625	-0.02048255	119
42500000	653	Scaffold_7	0.0390271146875	0.05514255	280
42600000	653	Scaffold_4	-0.000942590487804879	0.0303125	156
42700000	653	Scaffold_5	-0.0198193959550562	0.027759	147
42700000	653	Scaffold_6	-0.020635058974359	-0.05477875	124
42800000	653	Scaffold_7	-0.0290501393548387	0.01372311	224
42900000	653	Scaffold_4	0.0112774	0.0367665	144
42900000	653	Scaffold_7	0.0233841668376068	0.0434438	192
4.3e+07	653	Scaffold_4	0.0211686074418605	0.05658435	154
4.3e+07	653	Scaffold_7	0.0286083434210526	0.0312545	156
43100000	653	Scaffold_3	-0.01975341	0.0303125	108
43100000	653	Scaffold_7	0.028533074	0.03687815	140
43200000	653	Scaffold_4	-0.032188726875	-0.014423805	134
43200000	653	Scaffold_7	-0.0711322034951456	-0.0600113	184
43300000	653	Scaffold_2	0.0107207890804598	0.0434438	149
43300000	653	Scaffold_4	-0.00857616828947369	0.0268131	120
43300000	653	Scaffold_7	0.0352044422058823	0.05268475	120
43400000	653	Scaffold_7	-0.00637567891304348	0.02197935	176
43500000	653	Scaffold_5	-0.00186657036363636	0.0303125	103
43600000	653	Scaffold_4	0.000571106339285713	0.03303765	171
43600000	653	Scaffold_7	-0.0228063480172414	0.00951667	202
43700000	653	Scaffold_2	-0.0215244971186441	-0.00860201	112
43700000	653	Scaffold_4	-0.0133313212222222	-0.03592345	156
43700000	653	Scaffold_5	-0.0186065488059701	0.0214295	119
43800000	653	Scaffold_4	0.0166173117333333	0.0539415	155
43800000	653	Scaffold_7	-0.028080944893617	0.00237311	103
43900000	653	Scaffold_4	0.0349066225352113	0.0436004	103
4.4e+07	653	Scaffold_4	0.0168277868	0.0303125	154
44100000	653	Scaffold_4	0.0205470904807692	0.0303125	150
44100000	653	Scaffold_5	-0.0257577050746269	-0.0238199	113
44200000	653	Scaffold_4	-0.00711580360465116	0.0303125	135
44200000	653	Scaffold_5	0.0137948849295775	0.0434438	123
44200000	653	Scaffold_7	0.045571308045977	0.0434438	163
44300000	653	Scaffold_7	0.0173023919736842	0.0434438	114
44400000	653	Scaffold_5	-0.00170366662337662	0.0303125	141
44400000	653	Scaffold_7	-0.00137064070422535	0.0434438	162
44500000	653	Scaffold_2	-0.000758519701492538	0.0303125	108
44500000	653	Scaffold_4	0.013479835212766	0.0434438	132
44500000	653	Scaffold_7	-0.0502951292156863	-0.0239031	109
44600000	653	Scaffold_7	0.0269779288461538	0.0455418	103
44700000	653	Scaffold_2	-0.0776844598333333	-0.1087175	101
44700000	653	Scaffold_4	0.0413897598076923	0.0434438	177
44700000	653	Scaffold_5	-0.0159284091803279	0.00206983	120
44800000	653	Scaffold_4	0.0143512609473684	0.0303125	156
44900000	653	Scaffold_4	0.055410633164557	0.0303125	107
45100000	653	Scaffold_1	-0.00399776706896552	0.0303125	113
45100000	653	Scaffold_4	0.00122695344827586	0.0303125	102
45100000	653	Scaffold_5	-0.00710675421052631	0.02116625	128
45100000	653	Scaffold_7	0.0139652096202532	0.0303125	148
45200000	653	Scaffold_4	0.0677995127272727	0.0769055	113
45200000	653	Scaffold_7	-0.00725971098591549	-0.00590899	117
45300000	653	Scaffold_4	0.00135422753521127	0.0642849	232
45400000	653	Scaffold_4	-0.0838336048484848	-0.0167683	113
45500000	653	Scaffold_4	-0.0266831768131868	0.0303125	158
45500000	653	Scaffold_7	0.0163089930952381	0.01202	138
45600000	653	Scaffold_4	0.0207994322012579	0.0303125	287
45700000	653	Scaffold_4	0.0227210528030303	0.0303125	215
45800000	653	Scaffold_4	-0.0238477333333333	-0.06220665	111
45900000	653	Scaffold_4	0.0208606390140845	0.0303125	124
4.6e+07	653	Scaffold_4	0.0505103412941176	0.0539415	169
4.6e+07	653	Scaffold_7	-0.0267694786885246	-0.030704	114
46100000	653	Scaffold_2	-0.0173204643	0.0303125	160
46200000	653	Scaffold_2	-0.0436530696428571	0.0303125	113
46200000	653	Scaffold_4	0.0179985576829268	0.0303125	132
46300000	653	Scaffold_4	0.00949566354166666	0.03875755	155
46300000	653	Scaffold_5	-0.0440845857142857	-0.0600113	119
46400000	653	Scaffold_1	0.0299185905	0.0539415	127
46400000	653	Scaffold_3	0.00840242585365854	0.0303125	122
46400000	653	Scaffold_4	0.00296623774834437	0.0303125	239
46500000	653	Scaffold_1	0.0434559825	0.0539415	119
46500000	653	Scaffold_4	-0.0276261686075949	0.0303125	152
46600000	653	Scaffold_1	0.0263086	0.0434438	155
46600000	653	Scaffold_5	0.0288985882962963	0.0539415	208
46800000	653	Scaffold_1	0.0202094456944444	0.04869265	112
46800000	653	Scaffold_5	0.0026300118627451	0.03687815	193
46900000	653	Scaffold_2	-0.00562820924528302	0.01651055	175
46900000	653	Scaffold_5	-0.0376258169892473	-0.0600113	173
4.7e+07	653	Scaffold_5	0.00578536484375	0.03472755	132
4.7e+07	653	Scaffold_7	-0.0113115851851852	0.0303125	217
47100000	653	Scaffold_5	-0.0328711417142857	-0.06090935	116
47100000	653	Scaffold_7	-0.0399143838	0.016342805	102
47200000	653	Scaffold_5	0.0122726560240964	-0.0049356	148
47300000	653	Scaffold_1	0.0332712916666667	0.0434438	101
47300000	653	Scaffold_3	0.00685282435483871	0.0303125	127
47300000	653	Scaffold_5	-0.0407246465151515	-0.0445527	112
47300000	653	Scaffold_7	-0.0291263956060606	-0.0132951	261
47500000	653	Scaffold_1	0.0193321413253012	0.039841	132
47500000	653	Scaffold_2	-0.00557845114754098	0.0303125	106
47500000	653	Scaffold_5	-0.00199537564705882	0.0434438	127
47600000	653	Scaffold_3	-0.0432996571428571	-0.00998802	129
47700000	653	Scaffold_1	0.0583109727848101	0.0434438	123
47800000	653	Scaffold_2	0.00631954592105263	0.0303125	115
47800000	653	Scaffold_3	0.0125658366197183	0.0304348	102
47900000	653	Scaffold_2	-0.073185393021978	-0.0786535	282
47900000	653	Scaffold_5	-0.0150680796875	0.0303125	110
4.8e+07	653	Scaffold_2	-0.044364946625	-0.0628884	127
48100000	653	Scaffold_5	-0.0935379169014084	-0.125987	126
48200000	653	Scaffold_5	-0.0250806775257732	-0.0332235	155
48200000	653	Scaffold_7	0.0227077981132075	-0.0149314	119
48300000	653	Scaffold_2	0.02333488	0.0434438	146
48300000	653	Scaffold_5	-0.0125987767741935	-0.0239031	199
48300000	653	Scaffold_7	-0.00262219161616162	-0.0157646	200
48400000	653	Scaffold_2	-0.03997255336	-0.0489774	226
48400000	653	Scaffold_3	-0.00983233348484849	0.0303125	110
48400000	653	Scaffold_5	-0.0269921930136986	-0.0600113	122
48500000	653	Scaffold_3	-0.05152809125	-0.04375	112
48500000	653	Scaffold_5	-0.0165805777419355	0.0303125	104
48500000	653	Scaffold_7	0.0298067343283582	0.0434438	125
48600000	653	Scaffold_3	-0.0129563902777778	-0.05006965	109
48600000	653	Scaffold_5	-0.0411103296202532	0.00817247	253
48700000	653	Scaffold_2	0.00586434943820225	0.0303125	157
48700000	653	Scaffold_5	-0.0394639903448276	-0.00642715	186
48800000	653	Scaffold_2	0.00756300428571429	-0.00860201	122
48800000	653	Scaffold_5	0.00512265123287671	0.0303125	135
48900000	653	Scaffold_2	0.00724641461538462	0.0303125	145
48900000	653	Scaffold_5	-0.117247477571429	-0.10260685	105
4.9e+07	653	Scaffold_2	-0.00934129907216495	0.0303125	149
49200000	653	Scaffold_2	-0.0117311521951219	0.0303125	128
49300000	653	Scaffold_2	-0.0382359769354839	0.0303125	118
49400000	653	Scaffold_3	-0.0212972863076923	-0.040128	116
49600000	653	Scaffold_1	0.035513236984127	0.0539415	115
49700000	653	Scaffold_2	-0.0979340040522876	-0.0849023	220
49800000	653	Scaffold_2	-0.0624263563414634	-0.0630607	140
5e+07	653	Scaffold_2	-0.0205156625	0.00206983	104
50100000	653	Scaffold_2	-0.0190415675247525	0.00206983	151
50200000	653	Scaffold_2	-0.0383062455769231	-0.0239031	161
50300000	653	Scaffold_2	-0.0343139736666667	0.0158262	133
50300000	653	Scaffold_3	0.00185378779661017	-0.00998802	102
50400000	653	Scaffold_2	-0.060069194040404	-0.0600113	167
50400000	653	Scaffold_3	-0.0260824512222222	-0.0243914	147
50500000	653	Scaffold_2	-0.0357086810204082	-0.00860201	167
50500000	653	Scaffold_3	-0.0229567568656716	-0.0144515	113
50700000	653	Scaffold_2	-0.00164154910447761	0.0303125	118
50800000	653	Scaffold_1	-0.0133848292957746	0.0303125	118
50800000	653	Scaffold_2	-0.0316530979	-0.0280544	185
50900000	653	Scaffold_1	0.00457168736842105	0.0303125	115
5.1e+07	653	Scaffold_2	-0.0626999968852459	-0.0938874	116
51100000	653	Scaffold_2	-0.0308271362359551	-0.041939	274
51200000	653	Scaffold_2	-0.0227893458227848	-0.00998802	127
51300000	653	Scaffold_2	-0.0610529813186813	-0.0239031	157
51500000	653	Scaffold_2	-0.0449428544444444	-0.040128	212
51600000	653	Scaffold_2	-0.0438326967567568	-0.00998802	147
51700000	653	Scaffold_2	-0.0856032642857143	-0.1055557	102
51800000	653	Scaffold_2	0.0248537783950617	0.0539415	117
51900000	653	Scaffold_2	-0.0322457091666667	-0.0294909	136
5.2e+07	653	Scaffold_2	-0.0394833523931624	-0.0303125	169
52100000	653	Scaffold_2	-0.0351647622727273	0.010571865	127
52200000	653	Scaffold_2	-0.00137192386363636	0.0303125	151
52300000	653	Scaffold_2	-0.0116719136986301	0.0303125	118
52400000	653	Scaffold_2	-0.0266152452777778	0.00353921	339
52600000	653	Scaffold_1	0.0341094667567568	0.0434438	119
52800000	653	Scaffold_1	0.00435317639534884	0.0343652	145
52800000	653	Scaffold_2	-0.0141890024637681	0.0303125	119
52900000	653	Scaffold_2	-0.0396670016393443	0.00237311	195
53200000	653	Scaffold_2	-0.0557419958762887	-0.0825487	157
53300000	653	Scaffold_2	-0.0213065426966292	-0.040128	190
53500000	653	Scaffold_2	-0.0911106903571429	-0.107371	168
53600000	653	Scaffold_2	-0.0601712076119403	-0.0480916	113
53800000	653	Scaffold_1	-0.0366426366666667	-0.01206671	115
53800000	653	Scaffold_2	-0.0338943285227273	0.0303125	154
53900000	653	Scaffold_2	0.00171721081081081	0.0303125	129
5.4e+07	653	Scaffold_2	0.000373817567567566	0.0303125	134
54100000	653	Scaffold_2	-0.0519579773584906	0.01162	119
54200000	653	Scaffold_1	-0.0212055282716049	0.00237311	159
54200000	653	Scaffold_2	0.0173225358	0.0303125	157
54300000	653	Scaffold_2	-0.00399445816326531	0.0303125	149
54400000	653	Scaffold_2	-0.010433033539823	0.0303125	181
54500000	653	Scaffold_2	-0.0123820670873786	0.0303125	188
54600000	653	Scaffold_1	-0.0170577122680412	0.01202	154
54600000	653	Scaffold_2	-0.00269905910958904	0.0303125	260
54700000	653	Scaffold_2	0.0713709820731707	0.0692187	132
54900000	653	Scaffold_1	0.02055866575	0.03687815	112
5.5e+07	653	Scaffold_1	0.0362398169135802	0.0539415	124
55100000	653	Scaffold_2	-0.0452447028148148	0.013291	232
55200000	653	Scaffold_2	-0.00320068436893204	-0.0239031	169
55400000	653	Scaffold_1	0.0149589771134021	0.040128	158
55700000	653	Scaffold_1	0.0234540473611111	0.00206983	110
55700000	653	Scaffold_2	-0.00256108787878788	0.0303125	261
55800000	653	Scaffold_2	-0.00329797283950617	0.0303125	235
56100000	653	Scaffold_2	0.016950335	0.0266894	128
56400000	653	Scaffold_2	0.00031389744680851	0.0303125	148
56600000	653	Scaffold_1	0.0114725731111111	0.0303125	291
57100000	653	Scaffold_1	-0.0178139558064516	-0.00973482	105
57300000	653	Scaffold_1	-0.01304741725	-0.03197395	133
57600000	653	Scaffold_1	0.0263066122619048	0.0303125	125
57900000	653	Scaffold_1	-0.000407096966292137	0.00237311	169
5.8e+07	653	Scaffold_1	0.0283514546376812	0.0539415	136
58100000	653	Scaffold_1	0.0229603679365079	0.0539415	105
58200000	653	Scaffold_1	-0.00389539042735043	0.0539415	243
58300000	653	Scaffold_1	0.0110879885714286	0.0631698	184
58400000	653	Scaffold_1	-0.0114680441573034	0.0230663	171
58500000	653	Scaffold_1	-0.00351629036144578	0.0434438	142
58600000	653	Scaffold_1	0.00229118621621622	0.0296865	176
58700000	653	Scaffold_1	0.00817513765957447	0.02197935	164
58800000	653	Scaffold_1	0.0356626725	0.00237311	156
58900000	653	Scaffold_1	0.0207254162608696	0.0472525	199
59300000	653	Scaffold_1	0.0411257583333333	0.0434438	178
59400000	653	Scaffold_1	-0.00432683072289157	0.00237311	149
59700000	653	Scaffold_1	0.00870859612244898	0.0391426	269
59900000	653	Scaffold_1	-0.000569401835443037	0.0434438	274
60100000	653	Scaffold_1	-0.0502395277777778	-0.09877455	104
60500000	653	Scaffold_1	0.0310758390804598	0.0434438	149
60600000	653	Scaffold_1	-0.00507547909090909	0.0434438	213
6.1e+07	653	Scaffold_1	0.00525246960526315	-0.04403405	132
61100000	653	Scaffold_1	-0.012842856	-0.0750543	154
61200000	653	Scaffold_1	0.0594741630630631	0.0592272	158
61600000	653	Scaffold_1	-0.00656797442105263	0.0303125	156
61800000	653	Scaffold_1	-0.00870026666666667	0.0303125	110
6.2e+07	653	Scaffold_1	0.0616470796825397	0.104619	114
62100000	653	Scaffold_1	-0.00839267555555556	0.0293041	188
62500000	653	Scaffold_1	0.00746951138297872	0.00237311	182
62700000	653	Scaffold_1	0.00764180588235294	0.0303125	113
62800000	653	Scaffold_1	-0.00389646305084746	0.0303125	255
62900000	653	Scaffold_1	0.00216042609756098	0.0539415	146
6.3e+07	653	Scaffold_1	0.04240869296875	0.05855565	115
63100000	653	Scaffold_1	0.00447511808510638	0.00766852	103
63500000	653	Scaffold_1	0.0131807121212121	0.0340713	119
63800000	653	Scaffold_1	0.0213459154117647	0.0303125	167
63900000	653	Scaffold_1	0.0149681405555556	0.0122551	123
6.4e+07	653	Scaffold_1	-0.00354956776470588	0.0303125	153
64100000	653	Scaffold_1	-0.0151771098461538	0.0214295	136
64300000	653	Scaffold_1	0.0314975957142857	0.0303125	101
64400000	653	Scaffold_1	0.00968010178571429	0.006618555	119
64700000	653	Scaffold_1	0.0310112534848485	0.0434438	110
64800000	653	Scaffold_1	0.0410706449579832	0.0434438	199
64900000	653	Scaffold_1	-0.0203938791919192	-0.00998802	172
65200000	653	Scaffold_1	0.0178447640909091	0.0434438	195
65300000	653	Scaffold_1	-0.0100285352293578	0.0303125	187
65400000	653	Scaffold_1	0.0269627669158879	0.010864	174
65500000	653	Scaffold_1	-0.000543870151515151	0.010864	117
65600000	653	Scaffold_1	0.0202051691743119	0.0355127	180
65800000	653	Scaffold_1	0.0350691257303371	0.0303125	172
6.6e+07	653	Scaffold_1	0.0597416090909091	0.0434438	122
